# Supplementary material for: Extrapolating Local Coupled Cluster Calculations toward CCSD(T)/CBS Binding Energies of Atmospheric Molecular Clusters
Source: ACS Omega. 2025 Sep 29;10(40):46794–808. doi: 10.1021/acsomega.5c04476 (PMC12529178; doi:10.1021/acsomega.5c04476)
Supplement: Supplementary file 1 [file ao5c04476_si_001.zip]

Archive with 479 entries (479 files):
- ../LNO/aug-cc-pVTZ_Tight/calc-LM/1a-1am.xyz
- ../LNO/aug-cc-pVTZ_Tight/calc-LM/1dma-1dma-1.xyz
- ../LNO/aug-cc-pVTZ_Tight/calc-LM/1eda-1eda-1.xyz
- ../LNO/aug-cc-pVTZ_Tight/calc-LM/1eda-1eda-2.xyz
- ../LNO/aug-cc-pVTZ_Tight/calc-LM/1eda-1eda-6.xyz
- ../LNO/aug-cc-pVTZ_Tight/calc-LM/1eda-1eda-7.xyz
- ../LNO/aug-cc-pVTZ_Tight/calc-LM/1eda-1eda-8.xyz
- ../LNO/aug-cc-pVTZ_Tight/calc-LM/1eda-1eda-9.xyz
- ../LNO/aug-cc-pVTZ_Tight/calc-LM/1fa1a-1fa1am-1.xyz
- ../LNO/aug-cc-pVTZ_Tight/calc-LM/1fa1dma-1fa1dma-13.xyz
- ../LNO/aug-cc-pVTZ_Tight/calc-LM/1fa1dma-1fa1dma-4.xyz
- ../LNO/aug-cc-pVTZ_Tight/calc-LM/1fa1dma-1fa1dma-5.xyz
- ../LNO/aug-cc-pVTZ_Tight/calc-LM/1fa1dma-1fa1dma-9.xyz
- ../LNO/aug-cc-pVTZ_Tight/calc-LM/1fa1eda-conf103.xyz
- ../LNO/aug-cc-pVTZ_Tight/calc-LM/1fa1eda-conf18.xyz
- ../LNO/aug-cc-pVTZ_Tight/calc-LM/1fa1eda-conf20.xyz
- ../LNO/aug-cc-pVTZ_Tight/calc-LM/1fa1eda-conf21.xyz
- ../LNO/aug-cc-pVTZ_Tight/calc-LM/1fa1eda-conf22.xyz
- ../LNO/aug-cc-pVTZ_Tight/calc-LM/1fa1eda-conf28.xyz
- ../LNO/aug-cc-pVTZ_Tight/calc-LM/1fa1eda-conf2.xyz
- ../LNO/aug-cc-pVTZ_Tight/calc-LM/1fa1eda-conf30.xyz
- ../LNO/aug-cc-pVTZ_Tight/calc-LM/1fa1eda-conf35.xyz
- ../LNO/aug-cc-pVTZ_Tight/calc-LM/1fa1eda-conf39.xyz
- ../LNO/aug-cc-pVTZ_Tight/calc-LM/1fa1eda-conf40.xyz
- ../LNO/aug-cc-pVTZ_Tight/calc-LM/1fa1eda-conf43.xyz
- ../LNO/aug-cc-pVTZ_Tight/calc-LM/1fa1eda-conf45.xyz
- ../LNO/aug-cc-pVTZ_Tight/calc-LM/1fa1eda-conf48.xyz
- ../LNO/aug-cc-pVTZ_Tight/calc-LM/1fa1eda-conf49.xyz
- ../LNO/aug-cc-pVTZ_Tight/calc-LM/1fa1eda-conf56.xyz
- ../LNO/aug-cc-pVTZ_Tight/calc-LM/1fa1eda-conf5.xyz
- ../LNO/aug-cc-pVTZ_Tight/calc-LM/1fa1eda-conf63.xyz
- ../LNO/aug-cc-pVTZ_Tight/calc-LM/1fa1eda-conf65.xyz
- ../LNO/aug-cc-pVTZ_Tight/calc-LM/1fa1eda-conf66.xyz
- ../LNO/aug-cc-pVTZ_Tight/calc-LM/1fa1eda-conf68.xyz
- ../LNO/aug-cc-pVTZ_Tight/calc-LM/1fa1eda-conf70.xyz
- ../LNO/aug-cc-pVTZ_Tight/calc-LM/1fa1eda-conf71.xyz
- ../LNO/aug-cc-pVTZ_Tight/calc-LM/1fa1eda-conf75.xyz
- ../LNO/aug-cc-pVTZ_Tight/calc-LM/1fa1eda-conf77.xyz
- ../LNO/aug-cc-pVTZ_Tight/calc-LM/1fa1eda-conf78.xyz
- ../LNO/aug-cc-pVTZ_Tight/calc-LM/1fa1eda-conf80.xyz
- ../LNO/aug-cc-pVTZ_Tight/calc-LM/1fa1eda-conf82.xyz
- ../LNO/aug-cc-pVTZ_Tight/calc-LM/1fa1eda-conf84.xyz
- ../LNO/aug-cc-pVTZ_Tight/calc-LM/1fa1eda-conf87.xyz
- ../LNO/aug-cc-pVTZ_Tight/calc-LM/1fa1eda-conf89.xyz
- ../LNO/aug-cc-pVTZ_Tight/calc-LM/1fa1eda-conf9.xyz
- ../LNO/aug-cc-pVTZ_Tight/calc-LM/1fa-1fa-1.xyz
- ../LNO/aug-cc-pVTZ_Tight/calc-LM/1fa-1fa-2.xyz
- ../LNO/aug-cc-pVTZ_Tight/calc-LM/1fa1ma-1fa1ma-1.xyz
- ../LNO/aug-cc-pVTZ_Tight/calc-LM/1fa1ma-1fa1ma-5.xyz
- ../LNO/aug-cc-pVTZ_Tight/calc-LM/1fa1tma-conf1.xyz
- ../LNO/aug-cc-pVTZ_Tight/calc-LM/1fa1tma-conf2.xyz
- ../LNO/aug-cc-pVTZ_Tight/calc-LM/1fa1tma-conf3.xyz
- ../LNO/aug-cc-pVTZ_Tight/calc-LM/1fa1w-1fa1w-1.xyz
- ../LNO/aug-cc-pVTZ_Tight/calc-LM/1fa1w-1fa1w-24.xyz
- ../LNO/aug-cc-pVTZ_Tight/calc-LM/1fa1w-1fa1w-30.xyz
- ../LNO/aug-cc-pVTZ_Tight/calc-LM/1fa1w-1fa1w-31.xyz
- ../LNO/aug-cc-pVTZ_Tight/calc-LM/1fa1w-1fa1w-4.xyz
- ../LNO/aug-cc-pVTZ_Tight/calc-LM/1fa1w-1fa1w-5.xyz
- ../LNO/aug-cc-pVTZ_Tight/calc-LM/1fa1w-1fa1w-7.xyz
- ../LNO/aug-cc-pVTZ_Tight/calc-LM/1ma-1ma-1.xyz
- ../LNO/aug-cc-pVTZ_Tight/calc-LM/1msa1a-conf1.xyz
- ../LNO/aug-cc-pVTZ_Tight/calc-LM/1msa1dma-conf1.xyz
- ../LNO/aug-cc-pVTZ_Tight/calc-LM/1msa1dma-conf3.xyz
- ../LNO/aug-cc-pVTZ_Tight/calc-LM/1msa1dma-conf4.xyz
- ../LNO/aug-cc-pVTZ_Tight/calc-LM/1msa1eda-conf14.xyz
- ../LNO/aug-cc-pVTZ_Tight/calc-LM/1msa1eda-conf16.xyz
- ../LNO/aug-cc-pVTZ_Tight/calc-LM/1msa1eda-conf21.xyz
- ../LNO/aug-cc-pVTZ_Tight/calc-LM/1msa1eda-conf22.xyz
- ../LNO/aug-cc-pVTZ_Tight/calc-LM/1msa1eda-conf23.xyz
- ../LNO/aug-cc-pVTZ_Tight/calc-LM/1msa1eda-conf25.xyz
- ../LNO/aug-cc-pVTZ_Tight/calc-LM/1msa1eda-conf29.xyz
- ../LNO/aug-cc-pVTZ_Tight/calc-LM/1msa1eda-conf2.xyz
- ../LNO/aug-cc-pVTZ_Tight/calc-LM/1msa1eda-conf36.xyz
- ../LNO/aug-cc-pVTZ_Tight/calc-LM/1msa1eda-conf37.xyz
- ../LNO/aug-cc-pVTZ_Tight/calc-LM/1msa1eda-conf46.xyz
- ../LNO/aug-cc-pVTZ_Tight/calc-LM/1msa1eda-conf47.xyz
- ../LNO/aug-cc-pVTZ_Tight/calc-LM/1msa1eda-conf48.xyz
- ../LNO/aug-cc-pVTZ_Tight/calc-LM/1msa1eda-conf51.xyz
- ../LNO/aug-cc-pVTZ_Tight/calc-LM/1msa1eda-conf53.xyz
- ../LNO/aug-cc-pVTZ_Tight/calc-LM/1msa1eda-conf55.xyz
- ../LNO/aug-cc-pVTZ_Tight/calc-LM/1msa1eda-conf5.xyz
- ../LNO/aug-cc-pVTZ_Tight/calc-LM/1msa1fa-conf1.xyz
- ../LNO/aug-cc-pVTZ_Tight/calc-LM/1msa1fa-conf2.xyz
- ../LNO/aug-cc-pVTZ_Tight/calc-LM/1msa1fa-conf5.xyz
- ../LNO/aug-cc-pVTZ_Tight/calc-LM/1msa1fa-conf6.xyz
- ../LNO/aug-cc-pVTZ_Tight/calc-LM/1msa1ma-conf3.xyz
- ../LNO/aug-cc-pVTZ_Tight/calc-LM/1msa1ma-conf4.xyz
- ../LNO/aug-cc-pVTZ_Tight/calc-LM/1msa-1msa-1.xyz
- ../LNO/aug-cc-pVTZ_Tight/calc-LM/1msa1na-conf1.xyz
- ../LNO/aug-cc-pVTZ_Tight/calc-LM/1msa1na-conf5.xyz
- ../LNO/aug-cc-pVTZ_Tight/calc-LM/1msa1na-conf6.xyz
- ../LNO/aug-cc-pVTZ_Tight/calc-LM/1msa1tma-conf1.xyz
- ../LNO/aug-cc-pVTZ_Tight/calc-LM/1msa1tma-conf2.xyz
- ../LNO/aug-cc-pVTZ_Tight/calc-LM/1msa1w-conf1.xyz
- ../LNO/aug-cc-pVTZ_Tight/calc-LM/1msa1w-conf5.xyz
- ../LNO/aug-cc-pVTZ_Tight/calc-LM/1msa1w-conf6.xyz
- ../LNO/aug-cc-pVTZ_Tight/calc-LM/1msa1w-conf7.xyz
- ../LNO/aug-cc-pVTZ_Tight/calc-LM/1na1a-conf1.xyz
- ../LNO/aug-cc-pVTZ_Tight/calc-LM/1na1dma-conf2.xyz
- ../LNO/aug-cc-pVTZ_Tight/calc-LM/1na1dma-conf5.xyz
- ../LNO/aug-cc-pVTZ_Tight/calc-LM/1na1eda-conf14.xyz
- ../LNO/aug-cc-pVTZ_Tight/calc-LM/1na1eda-conf16.xyz
- ../LNO/aug-cc-pVTZ_Tight/calc-LM/1na1eda-conf17.xyz
- ../LNO/aug-cc-pVTZ_Tight/calc-LM/1na1eda-conf1.xyz
- ../LNO/aug-cc-pVTZ_Tight/calc-LM/1na1eda-conf20.xyz
- ../LNO/aug-cc-pVTZ_Tight/calc-LM/1na1eda-conf21.xyz
- ../LNO/aug-cc-pVTZ_Tight/calc-LM/1na1eda-conf25.xyz
- ../LNO/aug-cc-pVTZ_Tight/calc-LM/1na1eda-conf29.xyz
- ../LNO/aug-cc-pVTZ_Tight/calc-LM/1na1eda-conf2.xyz
- ../LNO/aug-cc-pVTZ_Tight/calc-LM/1na1eda-conf30.xyz
- ../LNO/aug-cc-pVTZ_Tight/calc-LM/1na1eda-conf36.xyz
- ../LNO/aug-cc-pVTZ_Tight/calc-LM/1na1eda-conf37.xyz
- ../LNO/aug-cc-pVTZ_Tight/calc-LM/1na1eda-conf40.xyz
- ../LNO/aug-cc-pVTZ_Tight/calc-LM/1na1eda-conf4.xyz
- ../LNO/aug-cc-pVTZ_Tight/calc-LM/1na1eda-conf5.xyz
- ../LNO/aug-cc-pVTZ_Tight/calc-LM/1na1eda-conf7.xyz
- ../LNO/aug-cc-pVTZ_Tight/calc-LM/1na1eda-conf8.xyz
- ../LNO/aug-cc-pVTZ_Tight/calc-LM/1na1fa-conf18.xyz
- ../LNO/aug-cc-pVTZ_Tight/calc-LM/1na1fa-conf1.xyz
- ../LNO/aug-cc-pVTZ_Tight/calc-LM/1na1fa-conf2.xyz
- ../LNO/aug-cc-pVTZ_Tight/calc-LM/1na1fa-conf3.xyz
- ../LNO/aug-cc-pVTZ_Tight/calc-LM/1na1fa-conf4.xyz
- ../LNO/aug-cc-pVTZ_Tight/calc-LM/1na1fa-conf5.xyz
- ../LNO/aug-cc-pVTZ_Tight/calc-LM/1na1fa-conf7.xyz
- ../LNO/aug-cc-pVTZ_Tight/calc-LM/1na1ma-conf1.xyz
- ../LNO/aug-cc-pVTZ_Tight/calc-LM/1na-1nta-1.xyz
- ../LNO/aug-cc-pVTZ_Tight/calc-LM/1na1tma-conf1.xyz
- ../LNO/aug-cc-pVTZ_Tight/calc-LM/1na1w-conf4.xyz
- ../LNO/aug-cc-pVTZ_Tight/calc-LM/1na1w-conf5.xyz
- ../LNO/aug-cc-pVTZ_Tight/calc-LM/1sa1a-1sa1am-2.xyz
- ../LNO/aug-cc-pVTZ_Tight/calc-LM/1sa1a-1sa1am-3.xyz
- ../LNO/aug-cc-pVTZ_Tight/calc-LM/1sa1dma-conf10.xyz
- ../LNO/aug-cc-pVTZ_Tight/calc-LM/1sa1dma-conf12.xyz
- ../LNO/aug-cc-pVTZ_Tight/calc-LM/1sa1dma-conf1.xyz
- ../LNO/aug-cc-pVTZ_Tight/calc-LM/1sa1dma-conf3.xyz
- ../LNO/aug-cc-pVTZ_Tight/calc-LM/1sa1dma-conf6.xyz
- ../LNO/aug-cc-pVTZ_Tight/calc-LM/1sa1eda-conf10.xyz
- ../LNO/aug-cc-pVTZ_Tight/calc-LM/1sa1eda-conf13.xyz
- ../LNO/aug-cc-pVTZ_Tight/calc-LM/1sa1eda-conf14.xyz
- ../LNO/aug-cc-pVTZ_Tight/calc-LM/1sa1eda-conf19.xyz
- ../LNO/aug-cc-pVTZ_Tight/calc-LM/1sa1eda-conf1.xyz
- ../LNO/aug-cc-pVTZ_Tight/calc-LM/1sa1eda-conf20.xyz
- ../LNO/aug-cc-pVTZ_Tight/calc-LM/1sa1eda-conf25.xyz
- ../LNO/aug-cc-pVTZ_Tight/calc-LM/1sa1eda-conf31.xyz
- ../LNO/aug-cc-pVTZ_Tight/calc-LM/1sa1eda-conf36.xyz
- ../LNO/aug-cc-pVTZ_Tight/calc-LM/1sa1eda-conf37.xyz
- ../LNO/aug-cc-pVTZ_Tight/calc-LM/1sa1eda-conf39.xyz
- ../LNO/aug-cc-pVTZ_Tight/calc-LM/1sa1eda-conf43.xyz
- ../LNO/aug-cc-pVTZ_Tight/calc-LM/1sa1eda-conf45.xyz
- ../LNO/aug-cc-pVTZ_Tight/calc-LM/1sa1eda-conf46.xyz
- ../LNO/aug-cc-pVTZ_Tight/calc-LM/1sa1eda-conf48.xyz
- ../LNO/aug-cc-pVTZ_Tight/calc-LM/1sa1eda-conf54.xyz
- ../LNO/aug-cc-pVTZ_Tight/calc-LM/1sa1eda-conf55.xyz
- ../LNO/aug-cc-pVTZ_Tight/calc-LM/1sa1eda-conf57.xyz
- ../LNO/aug-cc-pVTZ_Tight/calc-LM/1sa1eda-conf5.xyz
- ../LNO/aug-cc-pVTZ_Tight/calc-LM/1sa1eda-conf62.xyz
- ../LNO/aug-cc-pVTZ_Tight/calc-LM/1sa1eda-conf71.xyz
- ../LNO/aug-cc-pVTZ_Tight/calc-LM/1sa1eda-conf73.xyz
- ../LNO/aug-cc-pVTZ_Tight/calc-LM/1sa1eda-conf79.xyz
- ../LNO/aug-cc-pVTZ_Tight/calc-LM/1sa1eda-conf83.xyz
- ../LNO/aug-cc-pVTZ_Tight/calc-LM/1sa1eda-conf86.xyz
- ../LNO/aug-cc-pVTZ_Tight/calc-LM/1sa1eda-conf89.xyz
- ../LNO/aug-cc-pVTZ_Tight/calc-LM/1sa1eda-conf8.xyz
- ../LNO/aug-cc-pVTZ_Tight/calc-LM/1sa1eda-conf90.xyz
- ../LNO/aug-cc-pVTZ_Tight/calc-LM/1sa1eda-conf91.xyz
- ../LNO/aug-cc-pVTZ_Tight/calc-LM/1sa1eda-conf96.xyz
- ../LNO/aug-cc-pVTZ_Tight/calc-LM/1sa1fa-conf10.xyz
- ../LNO/aug-cc-pVTZ_Tight/calc-LM/1sa1fa-conf11.xyz
- ../LNO/aug-cc-pVTZ_Tight/calc-LM/1sa1fa-conf12.xyz
- ../LNO/aug-cc-pVTZ_Tight/calc-LM/1sa1fa-conf13.xyz
- ../LNO/aug-cc-pVTZ_Tight/calc-LM/1sa1fa-conf14.xyz
- ../LNO/aug-cc-pVTZ_Tight/calc-LM/1sa1fa-conf15.xyz
- ../LNO/aug-cc-pVTZ_Tight/calc-LM/1sa1fa-conf1.xyz
- ../LNO/aug-cc-pVTZ_Tight/calc-LM/1sa1fa-conf2.xyz
- ../LNO/aug-cc-pVTZ_Tight/calc-LM/1sa1fa-conf4.xyz
- ../LNO/aug-cc-pVTZ_Tight/calc-LM/1sa1fa-conf5.xyz
- ../LNO/aug-cc-pVTZ_Tight/calc-LM/1sa1fa-conf7.xyz
- ../LNO/aug-cc-pVTZ_Tight/calc-LM/1sa1fa-conf8.xyz
- ../LNO/aug-cc-pVTZ_Tight/calc-LM/1sa1fa-conf9.xyz
- ../LNO/aug-cc-pVTZ_Tight/calc-LM/1sa1ma-conf3.xyz
- ../LNO/aug-cc-pVTZ_Tight/calc-LM/1sa1ma-conf6.xyz
- ../LNO/aug-cc-pVTZ_Tight/calc-LM/1sa1ma-conf7.xyz
- ../LNO/aug-cc-pVTZ_Tight/calc-LM/1sa1ma-conf9.xyz
- ../LNO/aug-cc-pVTZ_Tight/calc-LM/1sa1msa-conf10.xyz
- ../LNO/aug-cc-pVTZ_Tight/calc-LM/1sa1msa-conf11.xyz
- ../LNO/aug-cc-pVTZ_Tight/calc-LM/1sa1msa-conf14.xyz
- ../LNO/aug-cc-pVTZ_Tight/calc-LM/1sa1msa-conf15.xyz
- ../LNO/aug-cc-pVTZ_Tight/calc-LM/1sa1msa-conf16.xyz
- ../LNO/aug-cc-pVTZ_Tight/calc-LM/1sa1msa-conf18.xyz
- ../LNO/aug-cc-pVTZ_Tight/calc-LM/1sa1msa-conf19.xyz
- ../LNO/aug-cc-pVTZ_Tight/calc-LM/1sa1msa-conf1.xyz
- ../LNO/aug-cc-pVTZ_Tight/calc-LM/1sa1msa-conf20.xyz
- ../LNO/aug-cc-pVTZ_Tight/calc-LM/1sa1msa-conf4.xyz
- ../LNO/aug-cc-pVTZ_Tight/calc-LM/1sa1msa-conf5.xyz
- ../LNO/aug-cc-pVTZ_Tight/calc-LM/1sa1msa-conf6.xyz
- ../LNO/aug-cc-pVTZ_Tight/calc-LM/1sa1na-conf11.xyz
- ../LNO/aug-cc-pVTZ_Tight/calc-LM/1sa1na-conf12.xyz
- ../LNO/aug-cc-pVTZ_Tight/calc-LM/1sa1na-conf15.xyz
- ../LNO/aug-cc-pVTZ_Tight/calc-LM/1sa1na-conf16.xyz
- ../LNO/aug-cc-pVTZ_Tight/calc-LM/1sa1na-conf18.xyz
- ../LNO/aug-cc-pVTZ_Tight/calc-LM/1sa1na-conf19.xyz
- ../LNO/aug-cc-pVTZ_Tight/calc-LM/1sa1na-conf1.xyz
- ../LNO/aug-cc-pVTZ_Tight/calc-LM/1sa1na-conf21.xyz
- ../LNO/aug-cc-pVTZ_Tight/calc-LM/1sa1na-conf22.xyz
- ../LNO/aug-cc-pVTZ_Tight/calc-LM/1sa1na-conf4.xyz
- ../LNO/aug-cc-pVTZ_Tight/calc-LM/1sa1na-conf7.xyz
- ../LNO/aug-cc-pVTZ_Tight/calc-LM/1sa1na-conf8.xyz
- ../LNO/aug-cc-pVTZ_Tight/calc-LM/1sa1na-conf9.xyz
- ../LNO/aug-cc-pVTZ_Tight/calc-LM/1sa-1sa-1.xyz
- ../LNO/aug-cc-pVTZ_Tight/calc-LM/1sa-1sa-2.xyz
- ../LNO/aug-cc-pVTZ_Tight/calc-LM/1sa1tma-conf1.xyz
- ../LNO/aug-cc-pVTZ_Tight/calc-LM/1sa1tma-conf4.xyz
- ../LNO/aug-cc-pVTZ_Tight/calc-LM/1sa1tma-conf7.xyz
- ../LNO/aug-cc-pVTZ_Tight/calc-LM/1sa1w-1sa1w-1.xyz
- ../LNO/aug-cc-pVTZ_Tight/calc-LM/1sa1w-1sa1w-2.xyz
- ../LNO/aug-cc-pVTZ_Tight/calc-LM/1sa1w-1sa1w-3.xyz
- ../LNO/aug-cc-pVTZ_Tight/calc-LM/1sa1w-1sa1w-4.xyz
- ../LNO/aug-cc-pVTZ_Tight/calc-LM/1tma-1tma-1.xyz
- ../LNO/aug-cc-pVTZ_Tight/calc-LM/1w-1w-1.xyz
- ../LNO/aug-cc-pVTZ_Tight/calc-LM/2fa-2fa-12.xyz
- ../LNO/aug-cc-pVTZ_Tight/calc-LM/2fa-2fa-1.xyz
- ../LNO/aug-cc-pVTZ_Tight/calc-LM/2fa-2fa-2.xyz
- ../LNO/aug-cc-pVTZ_Tight/calc-LM/2fa-2fa-5.xyz
- ../LNO/aug-cc-pVTZ_Tight/calc-LM/2fa-2fa-7.xyz
- ../LNO/aug-cc-pVTZ_Tight/calc-LM/2msa-conf3.xyz
- ../LNO/aug-cc-pVTZ_Tight/calc-LM/2msa-conf4.xyz
- ../LNO/aug-cc-pVTZ_Tight/calc-LM/2na-2nta-1.xyz
- ../LNO/aug-cc-pVTZ_Tight/calc-LM/2na-2nta-2.xyz
- ../LNO/aug-cc-pVTZ_Tight/calc-LM/2sa-2sa-10.xyz
- ../LNO/aug-cc-pVTZ_Tight/calc-LM/2sa-2sa-11.xyz
- ../LNO/aug-cc-pVTZ_Tight/calc-LM/2sa-2sa-12.xyz
- ../LNO/aug-cc-pVTZ_Tight/calc-LM/2sa-2sa-13.xyz
- ../LNO/aug-cc-pVTZ_Tight/calc-LM/2sa-2sa-16.xyz
- ../LNO/aug-cc-pVTZ_Tight/calc-LM/2sa-2sa-18.xyz
- ../LNO/aug-cc-pVTZ_Tight/calc-LM/2sa-2sa-1.xyz
- ../LNO/aug-cc-pVTZ_Tight/calc-LM/2sa-2sa-2.xyz
- ../LNO/aug-cc-pVTZ_Tight/calc-LM/2sa-2sa-3.xyz
- ../LNO/aug-cc-pVTZ_Tight/calc-LM/2sa-2sa-5.xyz
- ../LNO/aug-cc-pVTZ_Tight/calc-LM/2sa-2sa-6.xyz
- 1a-1am.xyz
- 1dma-1dma-1.xyz
- 1eda-1eda-1.xyz
- 1eda-1eda-2.xyz
- 1eda-1eda-6.xyz
- 1eda-1eda-7.xyz
- 1eda-1eda-8.xyz
- 1eda-1eda-9.xyz
- 1fa1a-1fa1am-1.xyz
- 1fa1dma-1fa1dma-13.xyz
- 1fa1dma-1fa1dma-4.xyz
- 1fa1dma-1fa1dma-5.xyz
- 1fa1dma-1fa1dma-9.xyz
- 1fa1eda-conf103.xyz
- 1fa1eda-conf18.xyz
- 1fa1eda-conf20.xyz
- 1fa1eda-conf21.xyz
- 1fa1eda-conf22.xyz
- 1fa1eda-conf28.xyz
- 1fa1eda-conf2.xyz
- 1fa1eda-conf30.xyz
- 1fa1eda-conf35.xyz
- 1fa1eda-conf39.xyz
- 1fa1eda-conf40.xyz
- 1fa1eda-conf43.xyz
- 1fa1eda-conf45.xyz
- 1fa1eda-conf48.xyz
- 1fa1eda-conf49.xyz
- 1fa1eda-conf56.xyz
- 1fa1eda-conf5.xyz
- 1fa1eda-conf63.xyz
- 1fa1eda-conf65.xyz
- 1fa1eda-conf66.xyz
- 1fa1eda-conf68.xyz
- 1fa1eda-conf70.xyz
- 1fa1eda-conf71.xyz
- 1fa1eda-conf75.xyz
- 1fa1eda-conf77.xyz
- 1fa1eda-conf78.xyz
- 1fa1eda-conf80.xyz
- 1fa1eda-conf82.xyz
- 1fa1eda-conf84.xyz
- 1fa1eda-conf87.xyz
- 1fa1eda-conf89.xyz
- 1fa1eda-conf9.xyz
- 1fa-1fa-1.xyz
- 1fa-1fa-2.xyz
- 1fa1ma-1fa1ma-1.xyz
- 1fa1ma-1fa1ma-5.xyz
- 1fa1tma-conf1.xyz
- 1fa1tma-conf2.xyz
- 1fa1tma-conf3.xyz
- 1fa1w-1fa1w-1.xyz
- 1fa1w-1fa1w-24.xyz
- 1fa1w-1fa1w-30.xyz
- 1fa1w-1fa1w-31.xyz
- 1fa1w-1fa1w-4.xyz
- 1fa1w-1fa1w-5.xyz
- 1fa1w-1fa1w-7.xyz
- 1ma-1ma-1.xyz
- 1msa1a-conf1.xyz
[truncated: 179 more entries]
