# Supplementary material for: Extrapolating Local Coupled Cluster Calculations toward CCSD(T)/CBS Binding Energies of Atmospheric Molecular Clusters
Source: ACS Omega. 2025 Sep 29;10(40):46794–808. doi: 10.1021/acsomega.5c04476 (PMC12529178; doi:10.1021/acsomega.5c04476)
Supplement: Supplementary file 1 [file ao5c04476_si_001.zip › 1a-1am.xyz]

4

H      -0.931443000000000     -0.111197000000000     -0.294403000000000
H       0.369428000000000      0.862250000000000     -0.294402000000000
H       0.562026000000000     -0.751053000000000     -0.294402000000000
N      -0.000000000000000     -0.000000000000000      0.085636000000000
