# Supplementary material for: Extrapolating Local Coupled Cluster Calculations toward CCSD(T)/CBS Binding Energies of Atmospheric Molecular Clusters
Source: ACS Omega. 2025 Sep 29;10(40):46794–808. doi: 10.1021/acsomega.5c04476 (PMC12529178; doi:10.1021/acsomega.5c04476)
Supplement: Supplementary file 1 [file ao5c04476_si_001.zip › 1dma-1dma-1.xyz]

10

H       0.000029000000000      1.266682000000000      0.620342000000000
H       1.231588000000000     -0.852783000000000      0.949231000000000
H       1.256436000000000     -0.943084000000000     -0.816478000000000
H       2.083577000000000      0.382878000000000     -0.002367000000000
H      -1.256542000000000     -0.943044000000000     -0.816395000000000
H      -1.231570000000000     -0.852747000000000      0.949312000000000
H      -2.083585000000000      0.382943000000000     -0.002225000000000
C       1.202305000000000     -0.255175000000000      0.027559000000000
C      -1.202332000000000     -0.255139000000000      0.027640000000000
N      -0.000005000000000      0.554939000000000     -0.099668000000000
