# Supplementary material for: Extrapolating Local Coupled Cluster Calculations toward CCSD(T)/CBS Binding Energies of Atmospheric Molecular Clusters
Source: ACS Omega. 2025 Sep 29;10(40):46794–808. doi: 10.1021/acsomega.5c04476 (PMC12529178; doi:10.1021/acsomega.5c04476)
Supplement: Supplementary file 1 [file ao5c04476_si_001.zip › 1eda-1eda-1.xyz]

12

H       1.214991000000000      1.524595000000000      0.022295000000000
H       0.655485000000000      0.626537000000000     -1.376678000000000
H      -0.655474000000000      0.626609000000000      1.376638000000000
H      -1.214981000000000      1.524596000000000     -0.022379000000000
H      -1.620458000000000     -0.591871000000000     -1.104287000000000
H      -1.153678000000000     -1.393565000000000      0.233850000000000
H       1.620416000000000     -0.591860000000000      1.104308000000000
H       1.153717000000000     -1.393575000000000     -0.233845000000000
C       0.708884000000000      0.606781000000000     -0.285376000000000
C      -0.708875000000000      0.606797000000000      0.285337000000000
N       1.552394000000000     -0.522602000000000      0.095159000000000
N      -1.552390000000000     -0.522602000000000     -0.095142000000000
