# Supplementary material for: Extrapolating Local Coupled Cluster Calculations toward CCSD(T)/CBS Binding Energies of Atmospheric Molecular Clusters
Source: ACS Omega. 2025 Sep 29;10(40):46794–808. doi: 10.1021/acsomega.5c04476 (PMC12529178; doi:10.1021/acsomega.5c04476)
Supplement: Supplementary file 1 [file ao5c04476_si_001.zip › 1eda-1eda-2.xyz]

12

H       0.575377000000000      0.876072000000000     -1.107061000000000
H       0.575392000000000     -0.875810000000000     -1.107271000000000
H      -0.575453000000000     -0.876098000000000      1.107026000000000
H      -0.575357000000000      0.875784000000000      1.107307000000000
H      -1.981400000000000      0.812309000000000     -0.831539000000000
H      -1.981044000000000     -0.811162000000000     -0.832731000000000
H       1.981217000000000      0.811636000000000      0.832212000000000
H       1.981169000000000     -0.811834000000000      0.832072000000000
C       0.613693000000000      0.000054000000000     -0.455330000000000
C      -0.613714000000000     -0.000049000000000      0.455330000000000
N       1.903513000000000     -0.000045000000000      0.230240000000000
N      -1.903535000000000      0.000151000000000     -0.230236000000000
