# Supplementary material for: Extrapolating Local Coupled Cluster Calculations toward CCSD(T)/CBS Binding Energies of Atmospheric Molecular Clusters
Source: ACS Omega. 2025 Sep 29;10(40):46794–808. doi: 10.1021/acsomega.5c04476 (PMC12529178; doi:10.1021/acsomega.5c04476)
Supplement: Supplementary file 1 [file ao5c04476_si_001.zip › 1eda-1eda-6.xyz]

12

H       0.646951000000000      0.639929000000000      1.375767000000000
H       1.243963000000000      1.502303000000000     -0.042944000000000
H      -1.173264000000000      1.570831000000000     -0.040875000000000
H      -0.622515000000000      0.547407000000000     -1.375756000000000
H      -1.686242000000000     -0.424065000000000      1.165168000000000
H      -2.281105000000000     -0.684339000000000     -0.323882000000000
H       2.311453000000000     -0.688248000000000      0.240692000000000
H       0.859381000000000     -1.389588000000000     -0.021380000000000
C       0.716054000000000      0.603521000000000      0.279120000000000
C      -0.690089000000000      0.620044000000000     -0.290216000000000
N       1.421206000000000     -0.570238000000000     -0.226173000000000
N      -1.422132000000000     -0.554557000000000      0.195339000000000
