# Supplementary material for: Extrapolating Local Coupled Cluster Calculations toward CCSD(T)/CBS Binding Energies of Atmospheric Molecular Clusters
Source: ACS Omega. 2025 Sep 29;10(40):46794–808. doi: 10.1021/acsomega.5c04476 (PMC12529178; doi:10.1021/acsomega.5c04476)
Supplement: Supplementary file 1 [file ao5c04476_si_001.zip › 1eda-1eda-7.xyz]

12

H       0.447549000000000      0.870309000000000     -1.158880000000000
H       0.541647000000000     -0.887811000000000     -1.106640000000000
H      -0.447508000000000     -0.870180000000000      1.158972000000000
H      -0.541641000000000      0.887936000000000      1.106706000000000
H      -1.967104000000000     -0.880615000000000     -0.735272000000000
H      -2.626217000000000      0.069472000000000      0.400511000000000
H       2.626252000000000     -0.069220000000000     -0.400447000000000
H       1.967065000000000      0.880623000000000      0.735494000000000
C       0.579177000000000      0.013431000000000     -0.490479000000000
C      -0.579148000000000     -0.013315000000000      0.490557000000000
N       1.846438000000000      0.004030000000000      0.241098000000000
N      -1.846409000000000     -0.003951000000000     -0.241020000000000
