# Supplementary material for: Extrapolating Local Coupled Cluster Calculations toward CCSD(T)/CBS Binding Energies of Atmospheric Molecular Clusters
Source: ACS Omega. 2025 Sep 29;10(40):46794–808. doi: 10.1021/acsomega.5c04476 (PMC12529178; doi:10.1021/acsomega.5c04476)
Supplement: Supplementary file 1 [file ao5c04476_si_001.zip › 1eda-1eda-8.xyz]

12

H       1.251603000000000      1.467806000000000      0.016348000000000
H       0.541802000000000      0.709208000000000     -1.416474000000000
H      -0.541845000000000      0.709820000000000      1.416313000000000
H      -1.251354000000000      1.468292000000000     -0.016709000000000
H      -1.046006000000000     -1.388673000000000      0.501473000000000
H      -2.385032000000000     -0.526732000000000      0.209635000000000
H       1.044627000000000     -1.389302000000000     -0.500569000000000
H       2.384344000000000     -0.528003000000000     -0.210020000000000
C       0.680366000000000      0.607787000000000     -0.335040000000000
C      -0.680453000000000      0.608147000000000      0.334911000000000
N       1.406348000000000     -0.610608000000000      0.038078000000000
N      -1.406941000000000     -0.610071000000000     -0.037827000000000
