# Supplementary material for: Extrapolating Local Coupled Cluster Calculations toward CCSD(T)/CBS Binding Energies of Atmospheric Molecular Clusters
Source: ACS Omega. 2025 Sep 29;10(40):46794–808. doi: 10.1021/acsomega.5c04476 (PMC12529178; doi:10.1021/acsomega.5c04476)
Supplement: Supplementary file 1 [file ao5c04476_si_001.zip › 1eda-1eda-9.xyz]

12

H       0.530908000000000      0.926648000000000     -1.086556000000000
H       0.462018000000000     -0.829917000000000     -1.178268000000000
H      -0.461888000000000     -0.830026000000000      1.178171000000000
H      -0.530972000000000      0.926537000000000      1.086543000000000
H      -1.968258000000000     -0.880012000000000     -0.719720000000000
H      -2.626565000000000      0.105921000000000      0.389075000000000
H       1.968451000000000     -0.879867000000000      0.719532000000000
H       2.626584000000000      0.106347000000000     -0.389120000000000
C       0.579876000000000      0.017042000000000     -0.489091000000000
C      -0.579841000000000      0.016953000000000      0.489035000000000
N       1.844487000000000      0.007244000000000      0.245811000000000
N      -1.844450000000000      0.007052000000000     -0.245870000000000
