# Supplementary material for: Extrapolating Local Coupled Cluster Calculations toward CCSD(T)/CBS Binding Energies of Atmospheric Molecular Clusters
Source: ACS Omega. 2025 Sep 29;10(40):46794–808. doi: 10.1021/acsomega.5c04476 (PMC12529178; doi:10.1021/acsomega.5c04476)
Supplement: Supplementary file 1 [file ao5c04476_si_001.zip › 1fa1a-1fa1am-1.xyz]

9

H       0.563605000000000      0.772026000000000      0.000162000000000
H       2.611685000000000     -0.166405000000000      0.815776000000000
H       2.611248000000000     -0.166273000000000     -0.816145000000000
H       1.502985000000000     -1.056429000000000      0.000041000000000
N       2.012482000000000     -0.177637000000000     -0.000025000000000
O      -0.369235000000000      1.148443000000000     -0.000156000000000
O      -0.921414000000000     -1.050302000000000      0.000545000000000
C      -1.218903000000000      0.128592000000000     -0.000149000000000
H      -2.253462000000000      0.485757000000000     -0.000109000000000
