# Supplementary material for: Extrapolating Local Coupled Cluster Calculations toward CCSD(T)/CBS Binding Energies of Atmospheric Molecular Clusters
Source: ACS Omega. 2025 Sep 29;10(40):46794–808. doi: 10.1021/acsomega.5c04476 (PMC12529178; doi:10.1021/acsomega.5c04476)
Supplement: Supplementary file 1 [file ao5c04476_si_001.zip › 1fa1dma-1fa1dma-13.xyz]

15

H      -0.300556935563290     -0.022553256856290      0.754922359086020
H       1.230073163305190      1.535208570823010      0.046951779999600
H       1.376261876913040     -1.199444914733060     -0.978596221914190
H       0.818749614560090      0.221656609941050     -1.864721158722800
H       2.534517341168750      0.060869858193100     -1.432027159919180
H       1.959056312474270      0.708861982083620      2.125686913897590
H       2.069248083603620     -0.905070861726770      1.420410669349700
H       3.206173555840420      0.352263320495860      0.907918878913830
C       2.172793197785920      0.159011746910550      1.211925557365280
C       1.508878109302140     -0.125004031060330     -1.098224589643170
N       1.205671449500570      0.529748993942830      0.175535410866890
O      -1.185047845440650     -0.388180752650810      1.065220544557000
O      -3.274313125924400     -0.401863470508730      0.243230230983520
C      -2.110872693935690     -0.092765493125250      0.154386323261650
H      -1.713132103589990      0.471562698271210     -0.705119538081740
