# Supplementary material for: Extrapolating Local Coupled Cluster Calculations toward CCSD(T)/CBS Binding Energies of Atmospheric Molecular Clusters
Source: ACS Omega. 2025 Sep 29;10(40):46794–808. doi: 10.1021/acsomega.5c04476 (PMC12529178; doi:10.1021/acsomega.5c04476)
Supplement: Supplementary file 1 [file ao5c04476_si_001.zip › 1fa1dma-1fa1dma-4.xyz]

15

H      -0.328351000000000     -0.212945000000000      0.667705000000000
H       0.640222000000000      1.179595000000000     -0.468459000000000
H       0.891315000000000     -0.901201000000000     -1.474822000000000
H       2.502609000000000     -0.159649000000000     -1.331671000000000
H       1.985912000000000     -1.394075000000000     -0.171084000000000
H       2.376857000000000      0.243920000000000      1.702568000000000
H       2.891047000000000      1.449523000000000      0.513709000000000
H       1.552425000000000      1.803126000000000      1.627726000000000
C       2.024343000000000      1.025562000000000      1.030894000000000
C       1.646838000000000     -0.552435000000000     -0.774144000000000
N       1.048304000000000      0.450233000000000      0.108499000000000
O      -1.242878000000000     -0.635313000000000      0.877696000000000
O      -1.660010000000000      0.037078000000000     -1.242494000000000
C      -1.998461000000000     -0.492250000000000     -0.198906000000000
H      -2.995813000000000     -0.918030000000000     -0.043848000000000
