# Supplementary material for: Extrapolating Local Coupled Cluster Calculations toward CCSD(T)/CBS Binding Energies of Atmospheric Molecular Clusters
Source: ACS Omega. 2025 Sep 29;10(40):46794–808. doi: 10.1021/acsomega.5c04476 (PMC12529178; doi:10.1021/acsomega.5c04476)
Supplement: Supplementary file 1 [file ao5c04476_si_001.zip › 1fa1dma-1fa1dma-5.xyz]

15

H      -0.217104000000000     -0.485228000000000     -0.788232000000000
H       1.968517000000000     -0.403451000000000     -1.207775000000000
H       0.925345000000000     -0.429210000000000      1.520472000000000
H       1.693758000000000     -1.785888000000000      0.682579000000000
H       2.662542000000000     -0.370760000000000      1.152024000000000
H       2.350546000000000      1.739813000000000     -0.062375000000000
H       1.162890000000000      1.805607000000000     -1.383988000000000
H       0.610367000000000      1.701563000000000      0.294396000000000
C       1.377372000000000      1.377357000000000     -0.406889000000000
C       1.684904000000000     -0.703085000000000      0.790210000000000
N       1.327502000000000     -0.084966000000000     -0.489599000000000
O      -1.210844000000000     -0.715921000000000     -0.933465000000000
O      -1.462930000000000      0.376959000000000      1.033325000000000
C      -1.910488000000000     -0.236501000000000      0.081232000000000
H      -2.976548000000000     -0.460650000000000     -0.034093000000000
