# Supplementary material for: Extrapolating Local Coupled Cluster Calculations toward CCSD(T)/CBS Binding Energies of Atmospheric Molecular Clusters
Source: ACS Omega. 2025 Sep 29;10(40):46794–808. doi: 10.1021/acsomega.5c04476 (PMC12529178; doi:10.1021/acsomega.5c04476)
Supplement: Supplementary file 1 [file ao5c04476_si_001.zip › 1fa1dma-1fa1dma-9.xyz]

15

H      -1.748089000000000      1.629339000000000      0.392583000000000
H       1.854857000000000      1.531153000000000     -0.278084000000000
H       2.825983000000000     -0.651909000000000     -0.844325000000000
H       1.152529000000000     -1.203768000000000     -1.022060000000000
H       1.783413000000000      0.042308000000000     -2.104009000000000
H       2.398776000000000     -0.091254000000000      1.494892000000000
H       1.091189000000000      1.046084000000000      1.887974000000000
H       0.706043000000000     -0.593143000000000      1.363772000000000
C       1.390717000000000      0.242415000000000      1.217826000000000
C       1.803563000000000     -0.331816000000000     -1.081462000000000
N       1.299648000000000      0.690480000000000     -0.168589000000000
O      -1.814996000000000      0.715411000000000      0.697501000000000
O      -1.326326000000000     -1.281892000000000     -0.175203000000000
C      -1.437187000000000     -0.093258000000000     -0.318982000000000
H      -1.270350000000000      0.430970000000000     -1.265273000000000
