# Supplementary material for: Extrapolating Local Coupled Cluster Calculations toward CCSD(T)/CBS Binding Energies of Atmospheric Molecular Clusters
Source: ACS Omega. 2025 Sep 29;10(40):46794–808. doi: 10.1021/acsomega.5c04476 (PMC12529178; doi:10.1021/acsomega.5c04476)
Supplement: Supplementary file 1 [file ao5c04476_si_001.zip › 1fa1eda-conf103.xyz]

17

H       2.245071764282190      0.008224923102670     -2.103929223954040
H      -0.524461987870160      0.890915774993590      0.574680111485720
H      -0.451942520595810     -0.364737336073890     -0.662393156095950
H      -2.820345824005620     -0.768831882420830     -0.505833102237120
H      -2.972615944531270      0.301989900917870      0.882608188346560
H      -3.526249840947360      1.305435012172150     -1.337959772513880
H      -2.360669393050580      2.123227018700020     -0.563061424758330
H       0.193930146839310     -1.330842585420040      1.368956902139500
H      -1.152727274059950     -0.845635347010670      2.136492134176000
C      -0.956751948849030     -0.070178860358300      0.257196242450720
C      -2.425911959393960      0.141176463550660     -0.055429618567910
N      -0.793037523892060     -1.139536046435860      1.235826258158270
N      -2.569218834046160      1.239824414465390     -1.013922333540670
O       2.285100644676760     -0.323258580468010      0.883872919958780
O       2.225219461952750     -0.575975033949770     -1.334622802635870
C       2.319297317727170      0.167402737725130     -0.212062485351810
H       2.427263715763800      1.243928426509890     -0.399358837059960
