# Supplementary material for: Extrapolating Local Coupled Cluster Calculations toward CCSD(T)/CBS Binding Energies of Atmospheric Molecular Clusters
Source: ACS Omega. 2025 Sep 29;10(40):46794–808. doi: 10.1021/acsomega.5c04476 (PMC12529178; doi:10.1021/acsomega.5c04476)
Supplement: Supplementary file 1 [file ao5c04476_si_001.zip › 1fa1eda-conf18.xyz]

17

H       1.203470000000000     -0.506610000000000     -0.783527000000000
H      -0.235164000000000      0.728264000000000      1.003492000000000
H      -0.638509000000000      1.435809000000000     -0.558909000000000
H      -2.536403000000000     -0.242396000000000      1.126639000000000
H      -2.558079000000000      1.518378000000000      1.031370000000000
H      -4.084011000000000      0.232345000000000     -0.529363000000000
H      -3.124575000000000      1.305373000000000     -1.279377000000000
H      -0.453980000000000     -1.398455000000000      0.109355000000000
H      -1.091359000000000     -0.847306000000000     -1.291134000000000
C      -0.848720000000000      0.599505000000000      0.112297000000000
C      -2.325472000000000      0.605356000000000      0.472497000000000
N      -0.420444000000000     -0.633356000000000     -0.558416000000000
N      -3.118364000000000      0.441077000000000     -0.749561000000000
O       1.889773000000000     -0.777095000000000      1.449290000000000
O       2.220189000000000     -0.389231000000000     -0.757243000000000
C       2.612435000000000     -0.545384000000000      0.496705000000000
H       3.698875000000000     -0.437345000000000      0.586444000000000
