# Supplementary material for: Extrapolating Local Coupled Cluster Calculations toward CCSD(T)/CBS Binding Energies of Atmospheric Molecular Clusters
Source: ACS Omega. 2025 Sep 29;10(40):46794–808. doi: 10.1021/acsomega.5c04476 (PMC12529178; doi:10.1021/acsomega.5c04476)
Supplement: Supplementary file 1 [file ao5c04476_si_001.zip › 1fa1eda-conf20.xyz]

17

H       0.887614663420370     -0.953753098846970     -0.106337054716530
H      -2.022565703478520      0.054056711284530      1.652602059129870
H      -0.384993763187940      0.728507686626460      1.510246725888190
H      -1.895375795849560      1.914898014177180      0.010000108862500
H      -0.690616011615290      1.011081684474440     -0.902956644958880
H      -3.486420301451180      0.235753475907070     -0.543535878355940
H      -2.675791600371840      0.452098489702560     -1.934392892803980
H      -0.517774835584060     -1.757577343728590      1.396651826523900
H      -1.267971033347890     -1.569502017812130     -0.047143535150270
C      -1.155784695859530      0.161510686063860      0.991495802863140
C      -1.565970221693820      0.908297545315630     -0.262974547600570
N      -0.603791847819140     -1.143200590006340      0.595023874190930
N      -2.579061883404440      0.126220668300790     -0.981346391023030
O       1.716472439266850      1.274297426050610      0.136524382274870
O       1.816504968848540     -0.887743179239220     -0.532973487882610
C       2.284635428213670      0.341728784415610     -0.401068176404720
H       3.279310193913780      0.431514057314520     -0.851796170836880
