# Supplementary material for: Extrapolating Local Coupled Cluster Calculations toward CCSD(T)/CBS Binding Energies of Atmospheric Molecular Clusters
Source: ACS Omega. 2025 Sep 29;10(40):46794–808. doi: 10.1021/acsomega.5c04476 (PMC12529178; doi:10.1021/acsomega.5c04476)
Supplement: Supplementary file 1 [file ao5c04476_si_001.zip › 1fa1eda-conf21.xyz]

17

H       0.694544000000000     -0.337875000000000      0.884801000000000
H      -2.276184000000000     -1.652290000000000     -0.768028000000000
H      -2.394081000000000     -0.938687000000000      0.849788000000000
H      -1.101081000000000      0.447101000000000     -1.517459000000000
H      -2.791366000000000      0.640859000000000     -1.058574000000000
H      -0.529609000000000      1.387161000000000      0.643780000000000
H      -1.638601000000000      2.368466000000000     -0.018369000000000
H      -0.456687000000000     -2.265550000000000      0.777968000000000
H       0.101167000000000     -1.541898000000000     -0.573212000000000
C      -1.805074000000000     -0.958289000000000     -0.066232000000000
C      -1.794921000000000      0.434968000000000     -0.666166000000000
N      -0.435793000000000     -1.383779000000000      0.277389000000000
N      -1.499521000000000      1.437833000000000      0.355306000000000
O       2.102978000000000     -0.265670000000000     -0.999159000000000
O       1.458600000000000      0.309696000000000      1.096022000000000
C       2.259278000000000      0.350964000000000      0.037922000000000
H       3.102889000000000      1.027508000000000      0.209854000000000
