# Supplementary material for: Extrapolating Local Coupled Cluster Calculations toward CCSD(T)/CBS Binding Energies of Atmospheric Molecular Clusters
Source: ACS Omega. 2025 Sep 29;10(40):46794–808. doi: 10.1021/acsomega.5c04476 (PMC12529178; doi:10.1021/acsomega.5c04476)
Supplement: Supplementary file 1 [file ao5c04476_si_001.zip › 1fa1eda-conf22.xyz]

17

H       0.973669301602600     -0.994215092500760      0.442660809635130
H      -0.620843088769860     -0.523594452197070     -1.213272480534010
H      -1.799404870814480     -1.760250638903390     -0.780022378970370
H      -2.805310920363640      0.469456954563100     -1.325461550857810
H      -3.212465298994130     -0.066385258910220      0.308964130515670
H      -0.959214025155510      1.732827843860820     -0.229591912149320
H      -2.412184562661830      2.202571644099170      0.379417112243900
H      -0.726661195540570     -0.191655297690660      1.361917780230560
H      -1.016050770445220     -1.804978721121050      1.336688732730410
C      -1.343668222137310     -0.826368740505690     -0.454173132924530
C      -2.393000224413390      0.269764416344100     -0.330137845264560
N      -0.613296818667580     -1.041106163836660      0.808417949471390
N      -1.766728949906740      1.427659071340030      0.306174127109670
O       1.226951849255430      1.090622458975890     -0.688788722357340
O       1.962894694569780     -0.860754492109830      0.197137850443700
C       2.113316064346780      0.300359241315220     -0.411939276404300
H       3.165269038095680      0.484437227277000     -0.655333192918190
