# Supplementary material for: Extrapolating Local Coupled Cluster Calculations toward CCSD(T)/CBS Binding Energies of Atmospheric Molecular Clusters
Source: ACS Omega. 2025 Sep 29;10(40):46794–808. doi: 10.1021/acsomega.5c04476 (PMC12529178; doi:10.1021/acsomega.5c04476)
Supplement: Supplementary file 1 [file ao5c04476_si_001.zip › 1fa1eda-conf28.xyz]

17

H       1.179633000000000     -1.267329000000000     -0.216582000000000
H      -0.342906000000000      0.689007000000000     -0.530871000000000
H      -1.316851000000000     -0.542028000000000     -1.332024000000000
H      -3.018162000000000     -0.366082000000000      0.490678000000000
H      -2.034200000000000      0.847995000000000      1.286807000000000
H      -2.372960000000000      2.278236000000000     -0.593661000000000
H      -3.271726000000000      1.153997000000000     -1.352229000000000
H      -0.120969000000000     -0.776293000000000      1.331586000000000
H      -0.973841000000000     -1.951263000000000      0.574054000000000
C      -1.057644000000000     -0.117692000000000     -0.360074000000000
C      -2.308214000000000      0.444510000000000      0.309549000000000
N      -0.367022000000000     -1.153378000000000      0.420542000000000
N      -2.993015000000000      1.492003000000000     -0.438699000000000
O       1.992930000000000      0.720093000000000      0.726233000000000
O       2.132134000000000     -1.145263000000000     -0.549822000000000
C       2.602588000000000     -0.027589000000000     -0.016209000000000
H       3.635414000000000      0.154113000000000     -0.331008000000000
