# Supplementary material for: Extrapolating Local Coupled Cluster Calculations toward CCSD(T)/CBS Binding Energies of Atmospheric Molecular Clusters
Source: ACS Omega. 2025 Sep 29;10(40):46794–808. doi: 10.1021/acsomega.5c04476 (PMC12529178; doi:10.1021/acsomega.5c04476)
Supplement: Supplementary file 1 [file ao5c04476_si_001.zip › 1fa1eda-conf2.xyz]

17

H       0.852052569880950     -1.045768964890960     -0.116769271332240
H      -2.677124221893730     -0.990475608887200     -0.575280825929840
H      -1.743927142723920     -1.791753486556130      0.703631285595600
H      -2.511458899036410      0.532264485489770      1.277795673812590
H      -0.767218813017790      0.314604489911660      1.396771465039720
H      -1.920971633854490      2.268407518193360     -0.002093355289820
H      -0.451050579734860      1.664916444547930     -0.364267947077200
H      -0.667710949458570     -2.000171897053330     -1.450585266040090
H      -0.592288006055500     -0.375615531222250     -1.574865438239770
C      -1.736593577208870     -0.974720913206080     -0.018705029161550
C      -1.605622995886360      0.361389949922320      0.695762468055550
N      -0.577203220671960     -1.146652814945840     -0.910388520189620
N      -1.436426721689090      1.430378703127730     -0.291818674894120
O       1.587280419275410      1.219233269287120     -0.002998851583000
O       1.742329576845390     -1.004519084571450      0.396832035250900
C       2.160220838492970      0.245270115375870      0.455271570624380
H       3.116964356736830      0.319914325477500      0.983296681358520
