# Supplementary material for: Extrapolating Local Coupled Cluster Calculations toward CCSD(T)/CBS Binding Energies of Atmospheric Molecular Clusters
Source: ACS Omega. 2025 Sep 29;10(40):46794–808. doi: 10.1021/acsomega.5c04476 (PMC12529178; doi:10.1021/acsomega.5c04476)
Supplement: Supplementary file 1 [file ao5c04476_si_001.zip › 1fa1eda-conf30.xyz]

17

H       0.900704000000000      0.531163000000000      0.481850000000000
H      -0.508874000000000     -1.370475000000000     -0.582845000000000
H      -2.009300000000000     -1.437982000000000      0.348939000000000
H      -0.956201000000000      0.958741000000000     -1.213346000000000
H      -2.289453000000000     -0.083219000000000     -1.681078000000000
H      -3.446064000000000      0.732888000000000      0.318207000000000
H      -2.232529000000000      1.805822000000000      0.560608000000000
H      -1.052622000000000      0.210971000000000      1.816071000000000
H       0.038345000000000     -0.991469000000000      1.637984000000000
C      -1.199958000000000     -0.778347000000000      0.018319000000000
C      -1.774536000000000      0.352064000000000     -0.823331000000000
N      -0.432090000000000     -0.235541000000000      1.150289000000000
N      -2.703027000000000      1.247252000000000     -0.139618000000000
O       2.121674000000000     -1.386759000000000     -0.094505000000000
O       1.742981000000000      0.843134000000000      0.004742000000000
C       2.442405000000000     -0.235187000000000     -0.320775000000000
H       3.370094000000000      0.038304000000000     -0.834229000000000
