# Supplementary material for: Extrapolating Local Coupled Cluster Calculations toward CCSD(T)/CBS Binding Energies of Atmospheric Molecular Clusters
Source: ACS Omega. 2025 Sep 29;10(40):46794–808. doi: 10.1021/acsomega.5c04476 (PMC12529178; doi:10.1021/acsomega.5c04476)
Supplement: Supplementary file 1 [file ao5c04476_si_001.zip › 1fa1eda-conf35.xyz]

17

H       0.856879260767080     -0.823995109373770      0.372031114021230
H      -2.647021401399650     -1.593596205441120     -0.424913234440220
H      -1.902965675224540     -1.098601038686020      1.107966218251280
H      -2.061811374928580      0.577857880400550     -1.420394818173050
H      -3.112792695466800      0.725586643825070     -0.017639746817350
H      -0.246828004513470      1.310459349136340     -0.053357086227020
H      -1.475282359744890      2.302156652735870      0.325006538144670
H      -0.428102228502520     -2.415492611406330     -0.335692111391990
H      -0.404243221616880     -1.195245850060080     -1.406889737087380
C      -1.858590178041890     -0.983335986413510      0.025473999050840
C      -2.097933610485890      0.471750935858620     -0.326085948368570
N      -0.517820029261920     -1.407866170110280     -0.419319248488980
N      -1.165175476826630      1.340211731727680      0.380693861960440
O       1.745104432525180      1.123878359986020     -0.643071155319360
O       1.749969130498880     -0.610065827769280      0.809654735184580
C       2.264463258666130      0.463922361103550      0.240197364275820
H       3.244049173556400      0.706083884486700      0.664670255425070
