# Supplementary material for: Extrapolating Local Coupled Cluster Calculations toward CCSD(T)/CBS Binding Energies of Atmospheric Molecular Clusters
Source: ACS Omega. 2025 Sep 29;10(40):46794–808. doi: 10.1021/acsomega.5c04476 (PMC12529178; doi:10.1021/acsomega.5c04476)
Supplement: Supplementary file 1 [file ao5c04476_si_001.zip › 1fa1eda-conf39.xyz]

17

H       0.924511000000000     -1.093804000000000     -0.330015000000000
H      -2.080724000000000     -1.249560000000000     -0.496097000000000
H      -2.355940000000000     -0.590579000000000      1.115850000000000
H      -0.873280000000000      1.321548000000000      0.594346000000000
H      -0.609649000000000      0.683314000000000     -1.021516000000000
H      -2.446325000000000      2.372235000000000     -0.761257000000000
H      -2.961716000000000      0.986964000000000     -1.427430000000000
H       0.040232000000000     -0.818616000000000      1.483070000000000
H      -0.562261000000000     -2.265264000000000      1.021034000000000
C      -1.629528000000000     -0.658318000000000      0.303024000000000
C      -1.337357000000000      0.742516000000000     -0.205445000000000
N      -0.377843000000000     -1.320554000000000      0.703500000000000
N      -2.596880000000000      1.389319000000000     -0.571797000000000
O       1.976038000000000      0.650031000000000      0.841341000000000
O       1.765099000000000     -0.844506000000000     -0.847979000000000
C       2.364321000000000      0.139575000000000     -0.193036000000000
H       3.279602000000000      0.453039000000000     -0.706331000000000
