# Supplementary material for: Extrapolating Local Coupled Cluster Calculations toward CCSD(T)/CBS Binding Energies of Atmospheric Molecular Clusters
Source: ACS Omega. 2025 Sep 29;10(40):46794–808. doi: 10.1021/acsomega.5c04476 (PMC12529178; doi:10.1021/acsomega.5c04476)
Supplement: Supplementary file 1 [file ao5c04476_si_001.zip › 1fa1eda-conf40.xyz]

17

H       1.200603992165320     -0.468456893785420     -0.870266606757740
H      -1.529010224299760     -1.236927064622150     -0.687900488746400
H      -0.596353111621050     -0.941874603754870      0.788717941238560
H      -3.008807380087890     -0.423540799245330      1.054221860686940
H      -1.982557476696370      0.976706980527670      1.348385814784470
H      -4.037788855778480      1.156279999359330     -0.200662599892830
H      -2.677731082734950      1.872595533318860     -0.698127004166750
H      -0.702179314593970      0.780336102938210     -1.573900960131760
H       0.107359276664820      1.134645318321150     -0.183073272419580
C      -1.161797827680930     -0.464525391107520     -0.012591863163110
C      -2.342654091954190      0.292444205518150      0.571446572849300
N      -0.229069829919890      0.377768278673410     -0.772381799526020
N      -3.087812611968930      0.969409880247170     -0.495084967807490
O       1.923674125878510      0.010358626432070      1.309626190436230
O       2.077543838838550     -0.967851464311550     -0.726945539487760
C       2.494424565364870     -0.698695915491710      0.500648942938670
H       3.442107008424360     -1.204141793017480      0.714327779165260
