# Supplementary material for: Extrapolating Local Coupled Cluster Calculations toward CCSD(T)/CBS Binding Energies of Atmospheric Molecular Clusters
Source: ACS Omega. 2025 Sep 29;10(40):46794–808. doi: 10.1021/acsomega.5c04476 (PMC12529178; doi:10.1021/acsomega.5c04476)
Supplement: Supplementary file 1 [file ao5c04476_si_001.zip › 1fa1eda-conf43.xyz]

17

H       1.018046815348180     -0.506606571655760      0.858800953022690
H      -0.757244526618040     -0.825553807578910     -1.068176046461180
H      -2.234453984073560     -1.402114593050980     -0.271074164340940
H      -2.314110496636390      0.656714871034500      1.083101516369780
H      -0.771391207916530      1.175894965147270      0.419647464473000
H      -1.765340552215600      1.407025254761390     -1.688459197502670
H      -3.203354137473730      0.837036187571620     -1.173271820751760
H      -0.916307227604590     -1.293380360018500      1.820491346421680
H      -0.268719863557930     -2.339959126716800      0.761206722571420
C      -1.322359601083480     -0.811663532595880     -0.137638714037190
C      -1.685842907357310      0.630492903008040      0.188425080411130
N      -0.450410553192960     -1.354777896943670      0.920508426265450
N      -2.374328332388570      1.340759885981750     -0.880683701661270
O       1.240472325063140      0.648666923549100     -1.223303943212290
O       1.907214197746020     -0.015494477557450      0.838790918404030
C       2.044679333816800      0.627546220026140     -0.311069354026980
H       3.001011718144560      1.159935155038140     -0.345494485944900
