# Supplementary material for: Extrapolating Local Coupled Cluster Calculations toward CCSD(T)/CBS Binding Energies of Atmospheric Molecular Clusters
Source: ACS Omega. 2025 Sep 29;10(40):46794–808. doi: 10.1021/acsomega.5c04476 (PMC12529178; doi:10.1021/acsomega.5c04476)
Supplement: Supplementary file 1 [file ao5c04476_si_001.zip › 1fa1eda-conf45.xyz]

17

H       0.936630000000000     -0.893643000000000      0.652346000000000
H      -2.358217000000000     -0.905871000000000     -0.834011000000000
H      -2.103024000000000     -1.033461000000000      0.904317000000000
H      -0.740252000000000      0.971012000000000      0.923843000000000
H      -0.751247000000000      1.060534000000000     -0.832704000000000
H      -2.434191000000000      2.473889000000000      0.380854000000000
H      -3.121289000000000      1.477010000000000     -0.699123000000000
H      -0.559292000000000     -2.462810000000000     -0.201419000000000
H       0.024694000000000     -1.238638000000000     -1.115351000000000
C      -1.639906000000000     -0.717239000000000     -0.029030000000000
C      -1.347341000000000      0.770938000000000      0.040707000000000
N      -0.386514000000000     -1.464365000000000     -0.212794000000000
N      -2.609046000000000      1.498461000000000      0.174849000000000
O       2.001499000000000      0.237791000000000     -1.111132000000000
O       1.785857000000000     -0.477517000000000      1.028285000000000
C       2.392706000000000      0.162859000000000      0.039403000000000
H       3.317773000000000      0.634757000000000      0.386650000000000
