# Supplementary material for: Extrapolating Local Coupled Cluster Calculations toward CCSD(T)/CBS Binding Energies of Atmospheric Molecular Clusters
Source: ACS Omega. 2025 Sep 29;10(40):46794–808. doi: 10.1021/acsomega.5c04476 (PMC12529178; doi:10.1021/acsomega.5c04476)
Supplement: Supplementary file 1 [file ao5c04476_si_001.zip › 1fa1eda-conf48.xyz]

17

H       1.168739000000000     -1.078910000000000     -0.119304000000000
H      -1.203069000000000     -0.213624000000000     -1.497360000000000
H      -1.763281000000000     -1.686967000000000     -0.702616000000000
H      -3.534590000000000      0.006289000000000     -0.802145000000000
H      -3.110862000000000     -0.364965000000000      0.868251000000000
H      -3.300905000000000      2.065869000000000      0.207984000000000
H      -1.899670000000000      1.698917000000000      0.931078000000000
H      -0.049385000000000      0.389235000000000      0.483584000000000
H      -0.616436000000000     -0.920159000000000      1.285981000000000
C      -1.516723000000000     -0.636499000000000     -0.543236000000000
C      -2.747655000000000      0.108473000000000     -0.053609000000000
N      -0.368034000000000     -0.569940000000000      0.366258000000000
N      -2.448330000000000      1.532015000000000      0.096216000000000
O       2.291453000000000      0.907698000000000      0.428422000000000
O       2.146543000000000     -1.213436000000000     -0.356599000000000
C       2.788584000000000     -0.093978000000000     -0.051635000000000
H       3.854230000000000     -0.177239000000000     -0.288719000000000
