# Supplementary material for: Extrapolating Local Coupled Cluster Calculations toward CCSD(T)/CBS Binding Energies of Atmospheric Molecular Clusters
Source: ACS Omega. 2025 Sep 29;10(40):46794–808. doi: 10.1021/acsomega.5c04476 (PMC12529178; doi:10.1021/acsomega.5c04476)
Supplement: Supplementary file 1 [file ao5c04476_si_001.zip › 1fa1eda-conf49.xyz]

17

H       0.799382567806960      0.532060958783610      0.560365605405680
H      -0.743226973272810     -1.727880376020470      0.261667386625810
H      -2.286816427345180     -1.152167213600700      0.939407885964550
H      -0.721134077013870     -0.023529038753060     -1.403348158547030
H      -2.340824186199650     -0.711927315721410     -1.410096665267440
H      -1.549771091112180      1.911605033911750     -0.504648881004580
H      -2.898039461887060      1.455089366115410     -1.270573202886410
H      -1.169279761794320      0.812895151235040      1.632162466223420
H      -0.310594840386590     -0.448858456419630      2.203141530071490
C      -1.347486611603170     -0.846888012088060      0.471759597785340
C      -1.643161896617430     -0.113527072310290     -0.824836061882210
N      -0.569848831164860      0.041237968911630      1.354077568907460
N      -2.259522314733190      1.189484345507040     -0.532614968891780
O       1.661356335663670     -1.281795076510670     -0.699573390019550
O       1.619271087785580      0.857727613076110      0.041262198031740
C       2.113778913262670     -0.153715163974190     -0.657337701129790
H       3.005409568611450      0.154019287857890     -1.214856209386710
