# Supplementary material for: Extrapolating Local Coupled Cluster Calculations toward CCSD(T)/CBS Binding Energies of Atmospheric Molecular Clusters
Source: ACS Omega. 2025 Sep 29;10(40):46794–808. doi: 10.1021/acsomega.5c04476 (PMC12529178; doi:10.1021/acsomega.5c04476)
Supplement: Supplementary file 1 [file ao5c04476_si_001.zip › 1fa1eda-conf56.xyz]

17

H       0.689692537437230     -0.500032218653090     -0.545159242333230
H      -1.794643192717240     -0.497769066032660      1.774248219740490
H      -0.537087893255220      0.578313366525680      1.177964028259980
H      -3.081215617888690     -0.299623909848630     -0.252892502460140
H      -2.708478421078210      1.296640256361710      0.387905041529120
H      -2.287898450634400      1.188117236119760     -1.993467861408500
H      -0.816794147285070      1.245353939141890     -1.288233372603370
H      -0.019712272559530     -1.811949295634970      0.950886609720120
H      -1.126763890126680     -1.889184451469180     -0.268489747083890
C      -1.262942628539580     -0.179097495282290      0.874378891749050
C      -2.269932919335190      0.415560609911030     -0.094538529020470
N      -0.507877258211550     -1.271872043073330      0.244991699469710
N      -1.652724768437670      0.680480153899230     -1.391022190664460
O       2.088897311738900     -0.056301579727490      1.297842377916730
O       1.461224275341110      0.095977267010800     -0.873025717700670
C       2.259753684240960      0.331968242716800      0.156677103750390
H       3.119053651310840      0.942537988034750     -0.142523808860860
