# Supplementary material for: Extrapolating Local Coupled Cluster Calculations toward CCSD(T)/CBS Binding Energies of Atmospheric Molecular Clusters
Source: ACS Omega. 2025 Sep 29;10(40):46794–808. doi: 10.1021/acsomega.5c04476 (PMC12529178; doi:10.1021/acsomega.5c04476)
Supplement: Supplementary file 1 [file ao5c04476_si_001.zip › 1fa1eda-conf5.xyz]

17

H       0.774292000000000     -0.258278000000000      0.914364000000000
H      -0.670244000000000     -1.021228000000000     -1.231434000000000
H      -2.081146000000000     -1.866119000000000     -0.566100000000000
H      -2.749252000000000      0.345117000000000     -1.219617000000000
H      -2.819221000000000      0.243228000000000      0.525439000000000
H      -0.823402000000000      1.485989000000000      0.665642000000000
H      -0.605852000000000      1.465928000000000     -0.936809000000000
H      -1.186040000000000     -1.239038000000000      1.641493000000000
H      -0.160872000000000     -2.187933000000000      0.816737000000000
C      -1.370307000000000     -1.051473000000000     -0.396313000000000
C      -2.130742000000000      0.266613000000000     -0.324021000000000
N      -0.576406000000000     -1.261868000000000      0.829262000000000
N      -1.320486000000000      1.473290000000000     -0.216517000000000
O       1.576288000000000      0.283266000000000     -1.258742000000000
O       1.623263000000000      0.296637000000000      1.005674000000000
C       2.088471000000000      0.591399000000000     -0.199234000000000
H       3.015917000000000      1.169363000000000     -0.128765000000000
