# Supplementary material for: Extrapolating Local Coupled Cluster Calculations toward CCSD(T)/CBS Binding Energies of Atmospheric Molecular Clusters
Source: ACS Omega. 2025 Sep 29;10(40):46794–808. doi: 10.1021/acsomega.5c04476 (PMC12529178; doi:10.1021/acsomega.5c04476)
Supplement: Supplementary file 1 [file ao5c04476_si_001.zip › 1fa1eda-conf63.xyz]

17

H       0.902765000000000     -0.870298000000000     -0.462693000000000
H      -1.974595000000000     -0.168031000000000      1.410173000000000
H      -0.551688000000000      0.746265000000000      0.913806000000000
H      -1.075114000000000      0.414431000000000     -1.434484000000000
H      -2.398045000000000     -0.679708000000000     -1.038880000000000
H      -3.028326000000000      1.699934000000000     -1.487103000000000
H      -3.513237000000000      1.205517000000000     -0.017308000000000
H       0.141462000000000     -1.433830000000000      1.391852000000000
H      -0.953747000000000     -2.110160000000000      0.376613000000000
C      -1.203495000000000     -0.081241000000000      0.637678000000000
C      -1.855749000000000      0.213745000000000     -0.700368000000000
N      -0.375667000000000     -1.291554000000000      0.530049000000000
N      -2.693826000000000      1.403712000000000     -0.579089000000000
O       2.200486000000000      0.197222000000000      1.170337000000000
O       1.707209000000000     -0.466905000000000     -0.937747000000000
C       2.448514000000000      0.137984000000000     -0.019157000000000
H       3.336913000000000      0.593417000000000     -0.469028000000000
