# Supplementary material for: Extrapolating Local Coupled Cluster Calculations toward CCSD(T)/CBS Binding Energies of Atmospheric Molecular Clusters
Source: ACS Omega. 2025 Sep 29;10(40):46794–808. doi: 10.1021/acsomega.5c04476 (PMC12529178; doi:10.1021/acsomega.5c04476)
Supplement: Supplementary file 1 [file ao5c04476_si_001.zip › 1fa1eda-conf65.xyz]

17

H       0.595096000000000     -0.362892000000000      0.477987000000000
H      -2.805781000000000     -0.931147000000000      0.984102000000000
H      -1.508824000000000     -0.126420000000000      1.877399000000000
H      -2.709977000000000      1.501894000000000      0.499479000000000
H      -1.051478000000000      1.316861000000000     -0.073860000000000
H      -3.427185000000000      0.194793000000000     -1.344078000000000
H      -2.275562000000000      1.133317000000000     -2.002192000000000
H      -0.802401000000000     -2.194658000000000      0.710019000000000
H      -1.080302000000000     -1.412302000000000     -0.704345000000000
C      -1.842201000000000     -0.420791000000000      0.881978000000000
C      -2.013905000000000      0.812732000000000      0.012763000000000
N      -0.819276000000000     -1.282094000000000      0.270068000000000
N      -2.434023000000000      0.395087000000000     -1.328635000000000
O       3.493882000000000      0.537839000000000      0.194580000000000
O       1.314222000000000      0.313448000000000      0.677553000000000
C       2.460605000000000     -0.083067000000000      0.125762000000000
H       2.379838000000000     -1.043170000000000     -0.407969000000000
