# Supplementary material for: Extrapolating Local Coupled Cluster Calculations toward CCSD(T)/CBS Binding Energies of Atmospheric Molecular Clusters
Source: ACS Omega. 2025 Sep 29;10(40):46794–808. doi: 10.1021/acsomega.5c04476 (PMC12529178; doi:10.1021/acsomega.5c04476)
Supplement: Supplementary file 1 [file ao5c04476_si_001.zip › 1fa1eda-conf66.xyz]

17

H       0.281326000000000      0.826114000000000      0.443360000000000
H      -0.430417000000000     -1.218228000000000     -0.896282000000000
H      -2.052394000000000     -1.892100000000000     -1.009020000000000
H      -1.833112000000000      0.523762000000000     -1.763760000000000
H      -3.098618000000000      0.198786000000000     -0.569230000000000
H      -1.625673000000000      2.140696000000000     -0.083382000000000
H      -1.711862000000000      1.030368000000000      1.103435000000000
H      -1.603191000000000     -2.440211000000000      1.117809000000000
H      -0.572631000000000     -1.215761000000000      1.370171000000000
C      -1.440176000000000     -1.161217000000000     -0.480850000000000
C      -2.018389000000000      0.223734000000000     -0.732056000000000
N      -1.468268000000000     -1.451151000000000      0.956182000000000
N      -1.361485000000000      1.193776000000000      0.163157000000000
O       3.148020000000000      0.092652000000000     -0.286320000000000
O       1.164458000000000      0.422708000000000      0.710362000000000
C       2.023768000000000      0.530501000000000     -0.304755000000000
H       1.606784000000000      1.062992000000000     -1.174369000000000
