# Supplementary material for: Extrapolating Local Coupled Cluster Calculations toward CCSD(T)/CBS Binding Energies of Atmospheric Molecular Clusters
Source: ACS Omega. 2025 Sep 29;10(40):46794–808. doi: 10.1021/acsomega.5c04476 (PMC12529178; doi:10.1021/acsomega.5c04476)
Supplement: Supplementary file 1 [file ao5c04476_si_001.zip › 1fa1eda-conf68.xyz]

17

H       0.695165000000000     -0.333071000000000      0.303235000000000
H      -1.423486000000000     -1.038416000000000     -1.062529000000000
H      -2.697474000000000     -1.320985000000000      0.124985000000000
H      -2.362376000000000      0.927177000000000      1.058123000000000
H      -1.044159000000000      1.224106000000000     -0.076084000000000
H      -3.321539000000000      2.039437000000000     -0.741280000000000
H      -2.658632000000000      1.054836000000000     -1.843959000000000
H      -0.962546000000000     -0.993250000000000      1.831667000000000
H      -0.550281000000000     -2.206698000000000      0.836983000000000
C      -1.755987000000000     -0.797209000000000     -0.051313000000000
C      -1.994974000000000      0.698465000000000      0.055059000000000
N      -0.685041000000000     -1.202306000000000      0.877951000000000
N      -3.031344000000000      1.082971000000000     -0.901791000000000
O       3.628839000000000      0.311669000000000     -0.193144000000000
O       1.387149000000000      0.226262000000000     -0.157921000000000
C       2.603464000000000     -0.180097000000000      0.209873000000000
H       2.587072000000000     -1.017012000000000      0.925946000000000
