# Supplementary material for: Extrapolating Local Coupled Cluster Calculations toward CCSD(T)/CBS Binding Energies of Atmospheric Molecular Clusters
Source: ACS Omega. 2025 Sep 29;10(40):46794–808. doi: 10.1021/acsomega.5c04476 (PMC12529178; doi:10.1021/acsomega.5c04476)
Supplement: Supplementary file 1 [file ao5c04476_si_001.zip › 1fa1eda-conf70.xyz]

17

H       0.704591000000000     -0.372463000000000      0.199982000000000
H      -2.777172000000000     -0.984256000000000      0.707810000000000
H      -1.681897000000000      0.181838000000000      1.447947000000000
H      -1.001825000000000      1.032047000000000     -0.716753000000000
H      -1.897082000000000     -0.232173000000000     -1.553464000000000
H      -3.019727000000000      2.017709000000000     -1.268172000000000
H      -3.915786000000000      0.769597000000000     -0.738661000000000
H      -0.613067000000000     -1.941506000000000      1.321737000000000
H      -0.826910000000000     -2.029476000000000     -0.284917000000000
C      -1.826864000000000     -0.456582000000000      0.577960000000000
C      -1.897083000000000      0.413421000000000     -0.664670000000000
N      -0.681472000000000     -1.379169000000000      0.480668000000000
N      -3.062316000000000      1.287783000000000     -0.568811000000000
O       3.635184000000000      0.448551000000000      0.245483000000000
O       1.408471000000000      0.312846000000000      0.005429000000000
C       2.601462000000000     -0.161439000000000      0.367714000000000
H       2.557532000000000     -1.175998000000000      0.794769000000000
