# Supplementary material for: Extrapolating Local Coupled Cluster Calculations toward CCSD(T)/CBS Binding Energies of Atmospheric Molecular Clusters
Source: ACS Omega. 2025 Sep 29;10(40):46794–808. doi: 10.1021/acsomega.5c04476 (PMC12529178; doi:10.1021/acsomega.5c04476)
Supplement: Supplementary file 1 [file ao5c04476_si_001.zip › 1fa1eda-conf71.xyz]

17

H       2.412951284341050     -1.897025408705440     -0.890831912804640
H      -0.471269920856990     -0.680603087508720     -1.034527479033730
H      -1.661695572973180     -1.796949792194710     -0.385003574101010
H      -2.739012786436400      0.205942028318130     -1.284210075065340
H      -3.011328134106240      0.120228906870530      0.447525508297040
H      -1.457872830297900      1.812336524119510      0.798897259339620
H      -0.896932515155590      1.766594195556640     -0.722021828020360
H      -0.117602953078130      0.045778633809630      1.270775507372720
H      -1.058856149116170     -1.177082967139990      1.785588439978380
C      -1.190039756703810     -0.825059825132730     -0.225090084822410
C      -2.243296941710910      0.278490938136520     -0.313167903511400
N      -0.443162254413700     -0.886018477588600      1.033940509631630
N      -1.732286979073610      1.637942751772080     -0.159783873360890
O       1.646430527889750      0.952226102222990     -0.345347897886380
O       2.103432085376900     -1.045835205349150     -1.227260474600690
C       2.072258956146240     -0.164504787888820     -0.205749453975200
H       2.469385940168720     -0.559353529297850      0.735536332562650
