# Supplementary material for: Extrapolating Local Coupled Cluster Calculations toward CCSD(T)/CBS Binding Energies of Atmospheric Molecular Clusters
Source: ACS Omega. 2025 Sep 29;10(40):46794–808. doi: 10.1021/acsomega.5c04476 (PMC12529178; doi:10.1021/acsomega.5c04476)
Supplement: Supplementary file 1 [file ao5c04476_si_001.zip › 1fa1eda-conf75.xyz]

17

H       1.675394000000000      1.737169000000000     -0.649692000000000
H      -0.582997000000000     -1.231264000000000     -0.503504000000000
H      -1.956864000000000     -1.914067000000000      0.366618000000000
H      -2.795261000000000     -0.425779000000000     -1.356186000000000
H      -3.134080000000000      0.277429000000000      0.212718000000000
H      -1.170453000000000      1.628583000000000     -0.088628000000000
H      -0.978787000000000      1.062809000000000     -1.589829000000000
H      -1.527645000000000     -0.308376000000000      2.101607000000000
H      -0.115904000000000     -1.042647000000000      1.767122000000000
C      -1.401554000000000     -0.988112000000000      0.176548000000000
C      -2.326956000000000      0.027112000000000     -0.481324000000000
N      -0.811295000000000     -0.408319000000000      1.389846000000000
N      -1.682305000000000      1.273545000000000     -0.889578000000000
O       1.975883000000000     -1.118077000000000      0.231464000000000
O       1.726003000000000      0.801230000000000     -0.884180000000000
C       1.899460000000000      0.080607000000000      0.247566000000000
H       1.966691000000000      0.692597000000000      1.154242000000000
