# Supplementary material for: Extrapolating Local Coupled Cluster Calculations toward CCSD(T)/CBS Binding Energies of Atmospheric Molecular Clusters
Source: ACS Omega. 2025 Sep 29;10(40):46794–808. doi: 10.1021/acsomega.5c04476 (PMC12529178; doi:10.1021/acsomega.5c04476)
Supplement: Supplementary file 1 [file ao5c04476_si_001.zip › 1fa1eda-conf77.xyz]

17

H       2.755764466991650     -1.264747017754800     -1.249529334124270
H      -2.333601242597530     -1.805761393616790     -0.307194767003000
H      -2.710574374502520     -0.742418954509870      1.045633790705790
H      -1.320850363676930      0.035018039975880     -1.545230681191790
H      -2.963282315330090      0.458377691082480     -1.057331694235380
H      -0.502010310227070      1.429492399923220      0.171546583788530
H      -1.700161679490210      2.296768622024850     -0.488093610665630
H       0.009730481140660     -1.330802205468850      0.165218698391240
H      -0.432578532437680     -0.489414498771660      1.477691591404360
C      -1.989715768279910     -0.931444749700030      0.249632460443050
C      -1.955181955369480      0.273677050799330     -0.680271734435050
N      -0.709168439745350     -1.258139705666520      0.877016150155630
N      -1.508577310382650      1.460800947112970      0.049583734085770
O       1.752478411672330      1.161954734892860      0.217912653739940
O       2.027554879912700     -0.666747426282990     -1.034686699169480
C       2.476385636256090      0.303027015633960     -0.206045189625730
H       3.544417416065990      0.225477450325970      0.033909047736020
