# Supplementary material for: Extrapolating Local Coupled Cluster Calculations toward CCSD(T)/CBS Binding Energies of Atmospheric Molecular Clusters
Source: ACS Omega. 2025 Sep 29;10(40):46794–808. doi: 10.1021/acsomega.5c04476 (PMC12529178; doi:10.1021/acsomega.5c04476)
Supplement: Supplementary file 1 [file ao5c04476_si_001.zip › 1fa1eda-conf78.xyz]

17

H       2.793308000000000     -0.536925000000000      1.708842000000000
H      -2.689704000000000     -1.637700000000000     -0.410357000000000
H      -2.352204000000000     -0.880902000000000      1.145111000000000
H      -1.959751000000000      0.368328000000000     -1.598966000000000
H      -3.216630000000000      0.767769000000000     -0.427153000000000
H      -0.359289000000000      1.288228000000000     -0.107875000000000
H      -1.579323000000000      2.353512000000000     -0.096253000000000
H      -0.310076000000000     -1.455871000000000     -0.860586000000000
H      -0.068724000000000     -0.873782000000000      0.635586000000000
C      -2.031485000000000     -0.934635000000000      0.104298000000000
C      -2.178285000000000      0.443914000000000     -0.524667000000000
N      -0.672377000000000     -1.475624000000000      0.087156000000000
N      -1.327401000000000      1.410119000000000      0.171045000000000
O       1.803073000000000      0.842811000000000     -0.774465000000000
O       2.097366000000000     -0.050888000000000      1.247192000000000
C       2.513946000000000      0.264821000000000      0.003461000000000
H       3.540147000000000     -0.052904000000000     -0.220770000000000
