# Supplementary material for: Extrapolating Local Coupled Cluster Calculations toward CCSD(T)/CBS Binding Energies of Atmospheric Molecular Clusters
Source: ACS Omega. 2025 Sep 29;10(40):46794–808. doi: 10.1021/acsomega.5c04476 (PMC12529178; doi:10.1021/acsomega.5c04476)
Supplement: Supplementary file 1 [file ao5c04476_si_001.zip › 1fa1eda-conf80.xyz]

17

H       2.350512000000000      1.684803000000000      0.132615000000000
H      -0.778302000000000     -1.766728000000000     -0.196671000000000
H      -2.388993000000000     -1.358151000000000      0.414454000000000
H      -0.490960000000000      0.560711000000000     -0.978254000000000
H      -1.858521000000000     -0.220587000000000     -1.745704000000000
H      -3.314757000000000      0.995510000000000     -0.403319000000000
H      -2.134339000000000      1.486397000000000      0.589963000000000
H      -0.950664000000000     -1.109152000000000      2.221420000000000
H       0.126145000000000     -0.233691000000000      1.378251000000000
C      -1.390352000000000     -0.959912000000000      0.221662000000000
C      -1.494834000000000      0.170677000000000     -0.794473000000000
N      -0.864884000000000     -0.424282000000000      1.480977000000000
N      -2.343801000000000      1.287093000000000     -0.383929000000000
O       1.885232000000000     -1.156269000000000     -0.743255000000000
O       2.028248000000000      0.795430000000000      0.329534000000000
C       2.235902000000000     -0.008877000000000     -0.739433000000000
H       2.741677000000000      0.487949000000000     -1.577508000000000
