# Supplementary material for: Extrapolating Local Coupled Cluster Calculations toward CCSD(T)/CBS Binding Energies of Atmospheric Molecular Clusters
Source: ACS Omega. 2025 Sep 29;10(40):46794–808. doi: 10.1021/acsomega.5c04476 (PMC12529178; doi:10.1021/acsomega.5c04476)
Supplement: Supplementary file 1 [file ao5c04476_si_001.zip › 1fa1eda-conf82.xyz]

17

H       2.407750236284710      0.794861421124480     -2.415450724414070
H      -2.031216273416770     -0.308791359663510      2.191918949951780
H      -1.049833758450040     -1.551026888195670      1.438084558012090
H      -1.624402681671220      1.208114464694550      0.277149554282740
H      -0.131569730021740      0.705575912175270      1.066653687648720
H       0.176172391871590     -0.873560801081780     -0.717591937755650
H      -1.174111725941450     -0.345872274256740     -1.458950416149610
H      -3.561718745087790     -0.524871450801860      0.332153787151860
H      -2.665600511728470     -1.737918258281190     -0.287552169715430
C      -1.726097562976540     -0.719508493755090      1.227158344105690
C      -0.964307096339370      0.355040109451490      0.453632180321420
N      -2.912191922990080     -1.264796604173500      0.572988040920150
N      -0.421938411531620     -0.061740790450210     -0.841249494609990
O       2.442866317854270      0.316801245194730      0.544035135531540
O       2.721494057516400      0.264635965359420     -1.671625428072650
C       2.278054516900280      0.834082814364960     -0.528318034104800
H       1.779889899727830      1.798015988294650     -0.678154033103800
