# Supplementary material for: Extrapolating Local Coupled Cluster Calculations toward CCSD(T)/CBS Binding Energies of Atmospheric Molecular Clusters
Source: ACS Omega. 2025 Sep 29;10(40):46794–808. doi: 10.1021/acsomega.5c04476 (PMC12529178; doi:10.1021/acsomega.5c04476)
Supplement: Supplementary file 1 [file ao5c04476_si_001.zip › 1fa1eda-conf84.xyz]

17

H       1.413325000000000      0.082129000000000     -1.813579000000000
H      -1.957227000000000     -0.155213000000000      1.484444000000000
H      -0.512995000000000      0.624980000000000      0.842744000000000
H      -1.236373000000000      0.077586000000000     -1.460204000000000
H      -2.671158000000000     -0.715813000000000     -0.840591000000000
H      -3.375324000000000      1.402412000000000      0.041439000000000
H      -2.049359000000000      2.128820000000000     -0.551754000000000
H       0.024982000000000     -1.597948000000000      1.429727000000000
H      -1.136442000000000     -2.211745000000000      0.473852000000000
C      -1.231856000000000     -0.175668000000000      0.661697000000000
C      -1.961627000000000      0.092798000000000     -0.646575000000000
N      -0.488790000000000     -1.437002000000000      0.570203000000000
N      -2.688792000000000      1.356872000000000     -0.702594000000000
O       2.099830000000000      0.321519000000000      1.096183000000000
O       1.483154000000000      0.638266000000000     -1.026725000000000
C       1.984582000000000     -0.111835000000000     -0.018758000000000
H       2.280320000000000     -1.121078000000000     -0.323908000000000
