# Supplementary material for: Extrapolating Local Coupled Cluster Calculations toward CCSD(T)/CBS Binding Energies of Atmospheric Molecular Clusters
Source: ACS Omega. 2025 Sep 29;10(40):46794–808. doi: 10.1021/acsomega.5c04476 (PMC12529178; doi:10.1021/acsomega.5c04476)
Supplement: Supplementary file 1 [file ao5c04476_si_001.zip › 1fa1eda-conf87.xyz]

17

H       3.187170599715950      2.297054477638220      0.689031417657160
H      -1.164840069348810     -1.368031413158110     -1.038814093412540
H      -2.801886985934180     -0.913023242822770     -0.562007943551310
H      -1.909129276861990      0.525915050185550      1.219184131633000
H      -0.276963058897440     -0.009466207326150      0.862895801556630
H      -0.535054813299840      0.971123092733620     -1.328204356961730
H      -1.989723055914520      1.575495860923040     -0.905482185799040
H      -2.320854803284940     -2.953940851166870      0.498015309859200
H      -0.937995265680440     -2.396744725385450      1.135731300513440
C      -1.793410719873520     -1.091109671803490     -0.183250711565980
C      -1.251280598558040      0.199953692757960      0.413504992697650
N      -1.871718063677020     -2.119541192995540      0.854761320632040
N      -1.086906317088540      1.295945150058030     -0.540051758829490
O       1.790348904035970      0.350908434123420     -1.120862821816940
O       3.236074579867410      1.522726665623020      0.113769178262240
C       2.000915848618570      1.270876654374310     -0.374069055756950
H       1.218803096181390      1.962097226241200     -0.033740525117360
