# Supplementary material for: Extrapolating Local Coupled Cluster Calculations toward CCSD(T)/CBS Binding Energies of Atmospheric Molecular Clusters
Source: ACS Omega. 2025 Sep 29;10(40):46794–808. doi: 10.1021/acsomega.5c04476 (PMC12529178; doi:10.1021/acsomega.5c04476)
Supplement: Supplementary file 1 [file ao5c04476_si_001.zip › 1fa1eda-conf89.xyz]

17

H       1.623747109610260      0.550290762138670      1.994982719512880
H      -2.573981096205240     -1.266359895200710     -0.062051602429820
H      -2.064929804924810     -0.866631060898750      1.587277892122150
H      -2.684345924428380      1.110832342057190      0.212479843586810
H      -1.032255885507760      1.191958819176860      0.830445904235260
H      -1.584245276498860      1.624830773949990     -1.678333845695930
H      -0.226347535779520      0.829579128224900     -1.298855553695350
H      -0.549347658635740     -2.420018353443420      0.609513667879210
H      -0.269610861062920     -1.433396138769360     -0.640510932272570
C      -1.786531530369640     -0.794028999315370      0.534429848118710
C      -1.691124178284690      0.667212602777420      0.132693030176140
N      -0.478571681434890     -1.440772232390400      0.354727948466780
N      -1.238601357895950      0.772252633527200     -1.258228327823520
O       1.946816546920410      0.432670638543890     -0.981071625126180
O       1.621828662650060      1.015881588288290      1.148470635623500
C       1.993349067527920      0.145047104878610      0.186635642863440
H       2.354601404319760     -0.814469713545010      0.568953754458480
