# Supplementary material for: Extrapolating Local Coupled Cluster Calculations toward CCSD(T)/CBS Binding Energies of Atmospheric Molecular Clusters
Source: ACS Omega. 2025 Sep 29;10(40):46794–808. doi: 10.1021/acsomega.5c04476 (PMC12529178; doi:10.1021/acsomega.5c04476)
Supplement: Supplementary file 1 [file ao5c04476_si_001.zip › 1fa1eda-conf9.xyz]

17

H       0.845428784275460     -0.708602807916230     -0.352624267293350
H      -2.231765348203220     -1.092635912801000      1.464337935777680
H      -0.922738838851460      0.103261060434600      1.510518549684180
H      -2.755175563993970     -0.421573942285570     -0.870350431324940
H      -2.948407017995680      0.873459637122140      0.289667645745580
H      -0.762361930131840      1.670081252002670     -0.437743732037410
H      -0.741760588258550      0.551346994387110     -1.605743775749720
H      -0.134567482326010     -2.109437181759070      0.954276252768870
H      -0.997873860107970     -2.096611400906790     -0.418955906036070
C      -1.487254974552140     -0.565084783702480      0.860049548475560
C      -2.202710322107660      0.251737862841940     -0.208710465451010
N      -0.520126987681030     -1.494135196525430      0.244962397387720
N      -1.363052036282140      1.110453857309420     -1.034004859730930
O       1.314754430911700      1.275809177913180      0.871097959434850
O       1.709886215642360     -0.301700702217860     -0.704983268242130
C       1.989305000998460      0.798140952359890     -0.021590639750180
H       2.926639518663690      1.245791133743500     -0.368193943658720
