# Supplementary material for: Extrapolating Local Coupled Cluster Calculations toward CCSD(T)/CBS Binding Energies of Atmospheric Molecular Clusters
Source: ACS Omega. 2025 Sep 29;10(40):46794–808. doi: 10.1021/acsomega.5c04476 (PMC12529178; doi:10.1021/acsomega.5c04476)
Supplement: Supplementary file 1 [file ao5c04476_si_001.zip › 1fa-1fa-1.xyz]

5

H      -0.028849000000000      1.504756000000000      0.000013000000000
H       1.028068000000000     -1.079946000000000     -0.000077000000000
C      -0.095967000000000      0.414365000000000     -0.000034000000000
O       1.141864000000000     -0.115730000000000     -0.000061000000000
O      -1.121325000000000     -0.218955000000000     -0.000001000000000
