# Supplementary material for: Extrapolating Local Coupled Cluster Calculations toward CCSD(T)/CBS Binding Energies of Atmospheric Molecular Clusters
Source: ACS Omega. 2025 Sep 29;10(40):46794–808. doi: 10.1021/acsomega.5c04476 (PMC12529178; doi:10.1021/acsomega.5c04476)
Supplement: Supplementary file 1 [file ao5c04476_si_001.zip › 1fa-1fa-2.xyz]

5

H      -0.079012000000000      1.491094000000000     -0.000115000000000
H       1.786071000000000      0.508363000000000     -0.000034000000000
C      -0.110858000000000      0.392869000000000     -0.000035000000000
O       1.113380000000000     -0.184428000000000      0.000018000000000
O      -1.122592000000000     -0.249978000000000      0.000015000000000
