# Supplementary material for: Extrapolating Local Coupled Cluster Calculations toward CCSD(T)/CBS Binding Energies of Atmospheric Molecular Clusters
Source: ACS Omega. 2025 Sep 29;10(40):46794–808. doi: 10.1021/acsomega.5c04476 (PMC12529178; doi:10.1021/acsomega.5c04476)
Supplement: Supplementary file 1 [file ao5c04476_si_001.zip › 1fa1ma-1fa1ma-1.xyz]

12

H      -0.016441000000000     -0.638114000000000     -0.631427000000000
H      -2.058730000000000      0.022231000000000     -1.615250000000000
H      -1.088423000000000      1.138929000000000     -0.923081000000000
H      -2.534213000000000     -0.952153000000000      0.544698000000000
H      -1.479441000000000      0.274530000000000      1.252632000000000
H      -3.022587000000000      0.749935000000000      0.526155000000000
C      -2.174788000000000      0.069168000000000      0.442258000000000
N      -1.444401000000000      0.193734000000000     -0.828522000000000
O       1.081807000000000      0.894908000000000      0.763094000000000
O       0.882221000000000     -1.048221000000000     -0.381161000000000
C       1.511685000000000     -0.184917000000000      0.402150000000000
H       2.494182000000000     -0.567038000000000      0.698825000000000
