# Supplementary material for: Extrapolating Local Coupled Cluster Calculations toward CCSD(T)/CBS Binding Energies of Atmospheric Molecular Clusters
Source: ACS Omega. 2025 Sep 29;10(40):46794–808. doi: 10.1021/acsomega.5c04476 (PMC12529178; doi:10.1021/acsomega.5c04476)
Supplement: Supplementary file 1 [file ao5c04476_si_001.zip › 1fa1ma-1fa1ma-5.xyz]

12

H       1.794357709193830     -1.057749494418450     -1.076381987748630
H      -1.059431015712600     -1.304178465672040      0.371340239710930
H      -1.984075734124620     -1.060388209844420     -0.935903798893630
H      -2.909038438703860      0.209796765041740      0.940849695026950
H      -1.315904111675740      0.960025849418430      1.083917639566870
H      -2.301077331207010      1.256907455541820     -0.346343448675010
C      -2.014924735496770      0.504055346930170      0.385735897261230
N      -1.338560985253740     -0.601495939955790     -0.304313084863180
O       1.232739674277120      0.264339107508970      1.553240186345670
O       1.868196959513180     -1.080930838100030     -0.113645683502440
C       1.369988920002410      0.078131635756060      0.373824944307590
H       1.127940089187810      0.815025787793550     -0.398970598536360
