# Supplementary material for: Extrapolating Local Coupled Cluster Calculations toward CCSD(T)/CBS Binding Energies of Atmospheric Molecular Clusters
Source: ACS Omega. 2025 Sep 29;10(40):46794–808. doi: 10.1021/acsomega.5c04476 (PMC12529178; doi:10.1021/acsomega.5c04476)
Supplement: Supplementary file 1 [file ao5c04476_si_001.zip › 1fa1tma-conf1.xyz]

18

H       0.354660000000000      0.769049000000000      0.000400000000000
H      -2.131278000000000      1.570190000000000     -0.885466000000000
H      -3.135250000000000      0.399510000000000     -0.000396000000000
H      -2.131545000000000      1.569466000000000      0.885927000000000
H      -0.186460000000000     -1.465700000000000      1.187809000000000
H      -1.036120000000000     -0.191170000000000      2.082365000000000
H      -1.971295000000000     -1.443349000000000      1.232688000000000
H      -1.970864000000000     -1.442253000000000     -1.234770000000000
H      -1.035397000000000     -0.189328000000000     -2.083022000000000
H      -0.186017000000000     -1.464623000000000     -1.189311000000000
C      -2.178800000000000      0.938047000000000     -0.000033000000000
C      -1.065849000000000     -0.824447000000000      1.196630000000000
C      -1.065428000000000     -0.823394000000000     -1.197858000000000
N      -1.048239000000000      0.014960000000000     -0.000243000000000
O       2.041259000000000     -0.888963000000000      0.000724000000000
O       1.279515000000000      1.242566000000000      0.000672000000000
C       2.222019000000000      0.315799000000000      0.000897000000000
H       3.221030000000000      0.766220000000000      0.000907000000000
