# Supplementary material for: Extrapolating Local Coupled Cluster Calculations toward CCSD(T)/CBS Binding Energies of Atmospheric Molecular Clusters
Source: ACS Omega. 2025 Sep 29;10(40):46794–808. doi: 10.1021/acsomega.5c04476 (PMC12529178; doi:10.1021/acsomega.5c04476)
Supplement: Supplementary file 1 [file ao5c04476_si_001.zip › 1fa1tma-conf2.xyz]

18

H       0.564591000000000     -0.387151000000000     -0.416555000000000
H      -0.699841000000000      1.670257000000000      0.501010000000000
H      -1.107613000000000      1.546052000000000     -1.220613000000000
H      -2.380994000000000      1.332585000000000      0.002856000000000
H      -2.326288000000000     -0.687803000000000      1.419355000000000
H      -1.017304000000000     -1.865476000000000      1.168151000000000
H      -0.646257000000000     -0.276658000000000      1.863750000000000
H      -1.549261000000000     -0.603062000000000     -2.183407000000000
H      -1.512291000000000     -2.052744000000000     -1.166624000000000
H      -2.858300000000000     -0.900773000000000     -1.017789000000000
C      -1.322918000000000      1.154461000000000     -0.227224000000000
C      -1.270114000000000     -0.806162000000000      1.146104000000000
C      -1.779263000000000     -0.997361000000000     -1.194701000000000
N      -1.008251000000000     -0.272850000000000     -0.189703000000000
O       1.614774000000000      0.847253000000000      1.308005000000000
O       1.593272000000000     -0.455052000000000     -0.543273000000000
C       2.180019000000000      0.234050000000000      0.419951000000000
H       3.271319000000000      0.192084000000000      0.329559000000000
