# Supplementary material for: Extrapolating Local Coupled Cluster Calculations toward CCSD(T)/CBS Binding Energies of Atmospheric Molecular Clusters
Source: ACS Omega. 2025 Sep 29;10(40):46794–808. doi: 10.1021/acsomega.5c04476 (PMC12529178; doi:10.1021/acsomega.5c04476)
Supplement: Supplementary file 1 [file ao5c04476_si_001.zip › 1fa1tma-conf3.xyz]

18

H       0.501668773279740      0.450760766984330      0.387771944625360
H      -1.789748264492430      1.866937705005310      0.254388939122840
H      -1.531932037572180      1.228887229156000     -1.376466962852550
H      -2.939826451492570      0.695448980972370     -0.430977753590990
H      -0.879337399260100     -1.206731468281220      1.941171087737230
H      -1.414750881664240      0.464548706115610      2.164374947083080
H      -2.552981338269910     -0.753769054663500      1.541926016745770
H      -0.504036973449310     -2.060662796126930     -0.268659559574200
H      -2.173138775665860     -1.660641300659350     -0.732226442284350
H      -0.807821083077220     -1.030473273267580     -1.677901554414690
C      -1.881708282442310      0.983119841078050     -0.374852392434130
C      -1.508073873177140     -0.417328120778020      1.532632626121210
C      -1.145338049328310     -1.278705992903170     -0.672586027409890
N      -1.065194475598460     -0.094508944087720      0.177856548755810
O       3.325895898428300      1.097976820495370     -0.564174155295770
O       1.428518834983390      0.798376562044040      0.599073462551010
C       2.172075493602590      0.747631189889120     -0.504016330448350
H       1.631018885196060      0.347756149027290     -1.378184394437400
