# Supplementary material for: Extrapolating Local Coupled Cluster Calculations toward CCSD(T)/CBS Binding Energies of Atmospheric Molecular Clusters
Source: ACS Omega. 2025 Sep 29;10(40):46794–808. doi: 10.1021/acsomega.5c04476 (PMC12529178; doi:10.1021/acsomega.5c04476)
Supplement: Supplementary file 1 [file ao5c04476_si_001.zip › 1fa1w-1fa1w-1.xyz]

8

H       0.431138000000000      0.942634000000000     -0.041483000000000
H       2.528483000000000     -0.196256000000000     -0.672303000000000
H       1.284077000000000     -0.824154000000000     -0.005144000000000
O      -0.534590000000000      1.155002000000000     -0.023454000000000
O      -0.697528000000000     -1.104951000000000      0.049997000000000
O       1.885369000000000     -0.060580000000000      0.029507000000000
C      -1.196340000000000      0.004593000000000      0.029801000000000
H      -2.274639000000000      0.177942000000000      0.053559000000000
