# Supplementary material for: Extrapolating Local Coupled Cluster Calculations toward CCSD(T)/CBS Binding Energies of Atmospheric Molecular Clusters
Source: ACS Omega. 2025 Sep 29;10(40):46794–808. doi: 10.1021/acsomega.5c04476 (PMC12529178; doi:10.1021/acsomega.5c04476)
Supplement: Supplementary file 1 [file ao5c04476_si_001.zip › 1fa1w-1fa1w-24.xyz]

8

H      -1.793314793589430      0.526172377100120      0.728674804195200
H       3.694397330152160      0.943263809095490     -0.404419723963420
H       3.757940700699740     -0.384203028821840      0.331084604361400
O      -0.842360425759370      0.676419956461520      0.853295147275800
O      -0.797047165552570     -0.685856588311730     -0.950855539873110
O       3.144999224550480      0.305881878155770      0.061142601854730
C      -0.222432961950320     -0.024126955238780     -0.120034042694110
H       0.859607091449280      0.097697551559450     -0.042437851156500
