# Supplementary material for: Extrapolating Local Coupled Cluster Calculations toward CCSD(T)/CBS Binding Energies of Atmospheric Molecular Clusters
Source: ACS Omega. 2025 Sep 29;10(40):46794–808. doi: 10.1021/acsomega.5c04476 (PMC12529178; doi:10.1021/acsomega.5c04476)
Supplement: Supplementary file 1 [file ao5c04476_si_001.zip › 1fa1w-1fa1w-30.xyz]

8

H      -1.630373000000000      1.885826000000000     -0.030414000000000
H       1.417864000000000     -0.657741000000000      0.025428000000000
H       2.401877000000000      0.494862000000000      0.043936000000000
O      -0.880113000000000      1.277535000000000     -0.015726000000000
O      -0.589266000000000     -0.935071000000000     -0.010364000000000
O       2.365350000000000     -0.465214000000000      0.042175000000000
C      -1.334359000000000      0.007843000000000     -0.024859000000000
H      -2.427501000000000     -0.079159000000000     -0.046366000000000
