# Supplementary material for: Extrapolating Local Coupled Cluster Calculations toward CCSD(T)/CBS Binding Energies of Atmospheric Molecular Clusters
Source: ACS Omega. 2025 Sep 29;10(40):46794–808. doi: 10.1021/acsomega.5c04476 (PMC12529178; doi:10.1021/acsomega.5c04476)
Supplement: Supplementary file 1 [file ao5c04476_si_001.zip › 1fa1w-1fa1w-31.xyz]

8

H      -1.554952489356190      1.994593491507620      0.008865596994190
H       1.500122096270700     -0.983545673408150     -0.098478184004100
H       2.994602894837310     -1.171982161035570     -0.377265957949100
O      -1.721900642535270      1.044348772455630      0.054907915084960
O      -0.482947431118370     -0.809382931609820      0.062180240252370
O       2.336679156432710     -0.501722947378300     -0.177397925392950
C      -0.544387616704130      0.392948191223470      0.018594133957510
H       0.337484032173250      1.040634258245110     -0.056185818942870
