# Supplementary material for: Extrapolating Local Coupled Cluster Calculations toward CCSD(T)/CBS Binding Energies of Atmospheric Molecular Clusters
Source: ACS Omega. 2025 Sep 29;10(40):46794–808. doi: 10.1021/acsomega.5c04476 (PMC12529178; doi:10.1021/acsomega.5c04476)
Supplement: Supplementary file 1 [file ao5c04476_si_001.zip › 1fa1w-1fa1w-4.xyz]

8

H      -2.438319000000000      0.389607000000000     -0.047087000000000
H       3.032534000000000     -1.160723000000000      0.093207000000000
H       1.513513000000000     -0.985570000000000      0.025592000000000
O      -1.726276000000000      1.049795000000000     -0.031482000000000
O      -0.483728000000000     -0.835710000000000     -0.007656000000000
O       2.346055000000000     -0.491630000000000      0.035434000000000
C      -0.571326000000000      0.372139000000000     -0.008254000000000
H       0.280377000000000      1.054312000000000      0.010126000000000
