# Supplementary material for: Extrapolating Local Coupled Cluster Calculations toward CCSD(T)/CBS Binding Energies of Atmospheric Molecular Clusters
Source: ACS Omega. 2025 Sep 29;10(40):46794–808. doi: 10.1021/acsomega.5c04476 (PMC12529178; doi:10.1021/acsomega.5c04476)
Supplement: Supplementary file 1 [file ao5c04476_si_001.zip › 1fa1w-1fa1w-5.xyz]

8

H      -1.301572000000000      1.306140000000000     -0.144232000000000
H       1.707061000000000      0.961259000000000      0.228810000000000
H       3.195114000000000      0.684736000000000      0.439355000000000
O      -0.445179000000000      0.862644000000000     -0.033766000000000
O      -1.797724000000000     -0.946640000000000     -0.171076000000000
O       2.348619000000000      0.247089000000000      0.315974000000000
C      -0.699283000000000     -0.470293000000000     -0.045051000000000
H       0.235323000000000     -1.020195000000000      0.076216000000000
