# Supplementary material for: Extrapolating Local Coupled Cluster Calculations toward CCSD(T)/CBS Binding Energies of Atmospheric Molecular Clusters
Source: ACS Omega. 2025 Sep 29;10(40):46794–808. doi: 10.1021/acsomega.5c04476 (PMC12529178; doi:10.1021/acsomega.5c04476)
Supplement: Supplementary file 1 [file ao5c04476_si_001.zip › 1fa1w-1fa1w-7.xyz]

8

H       0.696895000000000      0.612992000000000      0.012482000000000
H       2.975236000000000      0.733832000000000      0.814850000000000
H       3.001254000000000      0.735651000000000     -0.712056000000000
O      -0.276649000000000      0.695620000000000     -0.003812000000000
O      -2.002704000000000     -0.732006000000000     -0.035055000000000
O       2.489064000000000      0.427870000000000      0.042528000000000
C      -0.815748000000000     -0.533188000000000     -0.014429000000000
H      -0.066710000000000     -1.338030000000000     -0.003209000000000
