# Supplementary material for: Extrapolating Local Coupled Cluster Calculations toward CCSD(T)/CBS Binding Energies of Atmospheric Molecular Clusters
Source: ACS Omega. 2025 Sep 29;10(40):46794–808. doi: 10.1021/acsomega.5c04476 (PMC12529178; doi:10.1021/acsomega.5c04476)
Supplement: Supplementary file 1 [file ao5c04476_si_001.zip › 1ma-1ma-1.xyz]

7

H      -1.102271000000000     -0.809529000000000      0.401237000000000
H       1.135353000000000     -0.000043000000000      1.044918000000000
H       1.128853000000000     -0.876984000000000     -0.489340000000000
H       1.128870000000000      0.877007000000000     -0.489278000000000
H      -1.102249000000000      0.809567000000000      0.401245000000000
C       0.740585000000000     -0.000003000000000      0.024749000000000
N      -0.720221000000000      0.000016000000000     -0.070981000000000
