# Supplementary material for: Extrapolating Local Coupled Cluster Calculations toward CCSD(T)/CBS Binding Energies of Atmospheric Molecular Clusters
Source: ACS Omega. 2025 Sep 29;10(40):46794–808. doi: 10.1021/acsomega.5c04476 (PMC12529178; doi:10.1021/acsomega.5c04476)
Supplement: Supplementary file 1 [file ao5c04476_si_001.zip › 1msa1a-conf1.xyz]

13

H       1.339466000000000     -0.206984000000000     -0.747988000000000
H       2.385688000000000      0.048286000000000      0.933329000000000
H       3.394770000000000      0.492629000000000     -0.283379000000000
H       3.239630000000000     -1.088373000000000      0.105368000000000
N       2.735859000000000     -0.215122000000000      0.016574000000000
O       0.130709000000000      0.386627000000000      1.257100000000000
O       0.382797000000000     -0.146734000000000     -1.137846000000000
O      -1.405253000000000      1.402655000000000     -0.447847000000000
S      -0.614150000000000      0.282095000000000      0.006358000000000
C      -1.671103000000000     -1.135239000000000      0.097691000000000
H      -1.074217000000000     -1.994046000000000      0.388646000000000
H      -2.427804000000000     -0.913217000000000      0.845393000000000
H      -2.123393000000000     -1.277877000000000     -0.879259000000000
