# Supplementary material for: Extrapolating Local Coupled Cluster Calculations toward CCSD(T)/CBS Binding Energies of Atmospheric Molecular Clusters
Source: ACS Omega. 2025 Sep 29;10(40):46794–808. doi: 10.1021/acsomega.5c04476 (PMC12529178; doi:10.1021/acsomega.5c04476)
Supplement: Supplementary file 1 [file ao5c04476_si_001.zip › 1msa1dma-conf1.xyz]

19

H       1.191005180384210      0.262709698572620      0.823104113972480
H       1.175794189996180      0.259188920995680     -0.744955994706000
H       2.866430485586410     -1.518555231721180      0.914649307040500
H       1.361294247033830     -1.914535766192960      0.044148588856910
H       2.843374607309020     -1.523250265988340     -0.866526515011730
H       3.602040604601080      0.909191300870440      0.900480881895270
H       3.581862895264710      0.908756710196470     -0.875744682548070
H       2.584368695155580      2.073017462314310      0.023431319768370
C       2.984471764207660      1.063345033787520      0.019237589974250
C       2.267425869989470     -1.313263484274350      0.031134015072690
N       1.868937590161410      0.108317135298940      0.032485166399840
O      -0.428544717389880      0.227874498283720      1.286976519839540
O      -1.533524148762540     -1.626376273151110      0.072022613920280
O      -0.458078359055810      0.228158466129740     -1.169047153071440
S      -1.183298939303860     -0.208385866091880      0.067715621202900
C      -2.694531615425060      0.720295383296030      0.086018760940260
H      -3.235533859759280      0.446855934187430      0.987445941095450
H      -2.446668978411920      1.777378279586650      0.083147086176360
H      -3.256955511581200      0.446909063900280     -0.802213180817870
