# Supplementary material for: Extrapolating Local Coupled Cluster Calculations toward CCSD(T)/CBS Binding Energies of Atmospheric Molecular Clusters
Source: ACS Omega. 2025 Sep 29;10(40):46794–808. doi: 10.1021/acsomega.5c04476 (PMC12529178; doi:10.1021/acsomega.5c04476)
Supplement: Supplementary file 1 [file ao5c04476_si_001.zip › 1msa1dma-conf3.xyz]

19

H       1.167412916163500      0.290915079285530      0.651143342657820
H       1.011040810208680     -0.799635786585130     -0.457561386421460
H       1.773342811645020     -1.844048576940660      1.563846823570400
H       3.030995777646600     -2.035081088196770      0.321933970600580
H       3.208693878311160     -0.795261142740020      1.582487766072740
H       3.364882625593550      1.002878395730500     -0.206179835802010
H       3.186820174164710     -0.238990843202870     -1.468752347990650
H       2.021782576780600      1.104088831834430     -1.370900221911940
C       2.654639104189360      0.431172495754320     -0.798277261091030
C       2.500198748924830     -1.322244899301900      0.948163603500550
N       1.791318160543330     -0.356583312081220      0.098315403471180
O      -0.340067010189790      0.955829551092870      0.839817936454820
O      -0.586010571975180     -0.758680354018670     -0.902549144577460
O      -1.461152596748240      1.528537462002900     -1.297569540736910
S      -1.175726290500390      0.489939421001510     -0.315875558490950
C      -2.722443160563680     -0.011756440704970      0.396116346341870
H      -3.168371577521240      0.864364807710410      0.858393701320650
H      -3.347483434154880     -0.384274463069630     -0.410540856884550
H      -2.529282942517950     -0.786829137570620      1.131527259916340
