# Supplementary material for: Extrapolating Local Coupled Cluster Calculations toward CCSD(T)/CBS Binding Energies of Atmospheric Molecular Clusters
Source: ACS Omega. 2025 Sep 29;10(40):46794–808. doi: 10.1021/acsomega.5c04476 (PMC12529178; doi:10.1021/acsomega.5c04476)
Supplement: Supplementary file 1 [file ao5c04476_si_001.zip › 1msa1dma-conf4.xyz]

19

H       2.482197090140860     -1.664054544722060      0.274628162271550
H       0.900667558877590     -0.977791274108070      0.252768399194540
H       1.887658794051880     -0.925511990186410     -1.918452519953670
H       1.674041440342700      0.702546403598960     -1.253260982505160
H       3.308916508482930     -0.028982133161720     -1.306377836406200
H       3.442212660526840      0.405718437290920      1.162367807223980
H       1.760377921976620      1.029768626698580      1.161955706776120
H       2.204313229301750     -0.331660490249420      2.213588287010010
C       2.389244467054120      0.148875192009630      1.256924387061270
C       2.245660801559580     -0.218127003680550     -1.175781562326400
N       1.996644146967030     -0.776724057987330      0.173126051974680
O      -0.269292955675810      1.275609558356650      0.089707494401000
O      -0.514078434099240     -1.151805915833120      0.281747161002920
O      -1.447932786020390      0.010628499593120     -1.693302608774490
S      -1.119692787495470      0.124144773454960     -0.275293726762350
C      -2.645838190056650      0.292456640410320      0.615117923518960
H      -3.256402224989800     -0.579140298469050      0.397906339748430
H      -2.419084898167110      0.359918391432930      1.674841025835990
H      -3.126744342777420      1.199881185551620      0.260439490708810
