# Supplementary material for: Extrapolating Local Coupled Cluster Calculations toward CCSD(T)/CBS Binding Energies of Atmospheric Molecular Clusters
Source: ACS Omega. 2025 Sep 29;10(40):46794–808. doi: 10.1021/acsomega.5c04476 (PMC12529178; doi:10.1021/acsomega.5c04476)
Supplement: Supplementary file 1 [file ao5c04476_si_001.zip › 1msa1eda-conf14.xyz]

21

H       0.741559150877740      0.292822526198850     -1.377131013116470
H       3.117968800043940     -0.466643040687370     -1.253697794722240
H       3.407327274459750      0.761298748914720     -0.006448115218000
H       1.350203833032430     -1.490090960136720      0.144696555038660
H       2.915440245038100     -1.505640412538020      0.937922898986200
H       2.157118668690940      0.339256823006260      2.296974895684140
H       0.679716341419570      0.316646372748130      1.547565637885040
H       1.036989423223790      1.427823002135330     -0.287461919546380
H       1.875851822865260      1.553765124038850     -1.729034450574780
C       2.661404427946870      0.094245897504590     -0.438436097278750
C       2.100100213246980     -0.854585367694400      0.619316880009720
N       1.563413980522730      0.908751494575580     -1.010354105176360
N       1.501013369968540     -0.234076043957620      1.783480347694200
O      -0.723548702694890      1.260193067251830      0.373626294573220
O      -0.628344671247100     -0.318739385106130     -1.499125147816570
O      -2.682501610602540      1.025711760904470     -1.140688388139380
S      -1.538745254378250      0.381367193933820     -0.518793302437060
C      -2.153697003700330     -0.916354855603060      0.526974359394130
H      -2.818458463002440     -0.458943893748620      1.254642721171330
H      -2.694123357663270     -1.618270659766760     -0.101906828366280
H      -1.312229488047830     -1.397247391973750      1.019356571955610
