# Supplementary material for: Extrapolating Local Coupled Cluster Calculations toward CCSD(T)/CBS Binding Energies of Atmospheric Molecular Clusters
Source: ACS Omega. 2025 Sep 29;10(40):46794–808. doi: 10.1021/acsomega.5c04476 (PMC12529178; doi:10.1021/acsomega.5c04476)
Supplement: Supplementary file 1 [file ao5c04476_si_001.zip › 1msa1eda-conf16.xyz]

21

H       1.493621105647130     -0.855986561650820     -0.975392346761650
H       2.479413672408270      1.786557799179110     -0.372494429186730
H       1.095251233926810      1.156344237166550      0.528450181841140
H       3.867200519703090     -0.108904945451620      0.293181479483780
H       3.025954995188360      0.437596893311850      1.744577489795030
H       2.862596116137670     -2.014076546873600      1.311226453842670
H       1.357004333262280     -1.333374993394470      1.211420445657740
H       0.431324897835850      0.409709803810000     -1.414028880001950
H       2.054054612116070      0.281961777554100     -2.064650490316560
C       1.973587597748230      0.879801186355150     -0.051083546032950
C       2.885968741393180     -0.029144987550440      0.765469381202970
N       1.474536431864510      0.140136883260000     -1.244634372798400
N       2.287816255753820     -1.359650963746790      0.798878571967830
O      -1.434973736115490      1.391154511966710      1.073887948926520
O      -0.601615788317720     -0.872752049010410      0.517623050854850
O      -1.024832777605820      0.736485404051280     -1.277665109077400
S      -1.422042298262600      0.291922188183500      0.109252126234780
C      -3.090564370844260     -0.283252235969090     -0.071183661943620
H      -3.693231621814890      0.551398648250620     -0.417453907346090
H      -3.094627854946430     -1.096172059276300     -0.790982027862030
H      -3.423880065078070     -0.623341990165340      0.905291641520070
