# Supplementary material for: Extrapolating Local Coupled Cluster Calculations toward CCSD(T)/CBS Binding Energies of Atmospheric Molecular Clusters
Source: ACS Omega. 2025 Sep 29;10(40):46794–808. doi: 10.1021/acsomega.5c04476 (PMC12529178; doi:10.1021/acsomega.5c04476)
Supplement: Supplementary file 1 [file ao5c04476_si_001.zip › 1msa1eda-conf21.xyz]

21

H       0.445302101086180     -0.488267207520250      1.275885712156140
H       3.445362541579530     -0.575811411082710      1.040465706787940
H       2.277195919737340     -1.893529943267960      0.754312278565320
H       3.119686430912580     -0.734758443075550     -1.356498653529340
H       1.366252226694280     -0.720583740544560     -1.191308375911110
H       2.956760865900430      1.500022686745090     -1.450335529207860
H       1.381246911081620      1.482789859568320     -0.970637344056750
H       1.643609456310770     -0.185235599769230      2.490424506074580
H       1.467082350894680      0.873180824310090      1.210996466775530
C       2.453992579404660     -0.823513826064570      0.664969840973010
C       2.294730626691370     -0.331786621587380     -0.769951875966180
N       1.449559982010470     -0.113001007877150      1.497259617190200
N       2.313568115255120      1.132772096518650     -0.764558523706750
O      -0.537691487991910      1.221426824091350     -0.220976904551810
O      -0.872571148953660     -0.975621989323470      0.800915195088620
O      -1.122232805483950     -0.721360676871790     -1.647676612780800
S      -1.254410534454030     -0.069895289984280     -0.346270061951710
C      -2.977399407878360      0.269285489619750     -0.091817302935980
H      -3.510289514652090     -0.676526413644460     -0.127264472872240
H      -3.092319326384560      0.749045402142680      0.875496239928240
H      -3.300305881760470      0.926218987617420     -0.894628906069060
