# Supplementary material for: Extrapolating Local Coupled Cluster Calculations toward CCSD(T)/CBS Binding Energies of Atmospheric Molecular Clusters
Source: ACS Omega. 2025 Sep 29;10(40):46794–808. doi: 10.1021/acsomega.5c04476 (PMC12529178; doi:10.1021/acsomega.5c04476)
Supplement: Supplementary file 1 [file ao5c04476_si_001.zip › 1msa1eda-conf22.xyz]

21

H       0.659492775751400      0.728576719113830      0.922021641991730
H       3.598436558677190      1.162045139876480      0.256816798976980
H       2.909603291751220      0.192161425594420      1.568628087125390
H       2.750912199763890     -0.396072078973280     -1.426502367585490
H       3.736989292090160     -1.244124023367860     -0.252158753429820
H       1.589356008971000     -1.934745750354010      0.774928868826490
H       0.817944313182760     -1.252888816320570     -0.502566932292500
H       1.560778971646570      2.167260507361330      0.776930699017070
H       1.126487419634930      1.234846991760760     -0.537638596831130
C       2.786743036686940      0.486466210227980      0.526957564984360
C       2.781229065822470     -0.734899443048080     -0.388782642207620
N       1.498292477092440      1.216635805214920      0.424116233102460
N       1.691837999710860     -1.670884521880910     -0.197469782655730
O      -2.473920115739420      1.369528584854510     -0.069862608441530
O      -0.720489268521880      0.192692450773520      1.235163129518120
O      -0.506702203614790      0.344429221361970     -1.195331561698630
S      -1.480830071894350      0.306003920050400     -0.065849525885340
C      -2.345549399802500     -1.237259925053780     -0.215543449652140
H      -1.621966548533840     -2.047722226342550     -0.208987899388030
H      -3.026437558925540     -1.314868369214560      0.627384774840620
H      -2.892387243749510     -1.211880821634530     -1.154011678315260
