# Supplementary material for: Extrapolating Local Coupled Cluster Calculations toward CCSD(T)/CBS Binding Energies of Atmospheric Molecular Clusters
Source: ACS Omega. 2025 Sep 29;10(40):46794–808. doi: 10.1021/acsomega.5c04476 (PMC12529178; doi:10.1021/acsomega.5c04476)
Supplement: Supplementary file 1 [file ao5c04476_si_001.zip › 1msa1eda-conf23.xyz]

21

H       0.802690437098730      0.133824289655630      1.475014410243970
H       2.903415003113290      1.872728665641960      0.242612866540300
H       3.253664959394960      0.528165336311660      1.340590664425110
H       1.854601398946380      0.284582080813280     -1.367640195402000
H       3.549852847132840     -0.049587895338850     -1.051238037297240
H       2.573293937047900     -1.795191292599490      0.561092308529540
H       1.186060145869430     -1.613030391499690     -0.347025250445260
H       1.216615602515160      1.677389572588790      1.953793079235730
H       0.481239115951920      1.314381039357800      0.456306046869620
C       2.573925830605380      0.885865402371300      0.566912569762710
C       2.549376844063300     -0.084425555877280     -0.611777397825900
N       1.226935898272630      1.032844646814650      1.169200720030500
N       2.186022847124640     -1.449613408692410     -0.305477401280220
O      -0.827230739859210      1.086541336706920     -0.433942153307210
O      -0.829018100991230     -0.683914443396160      1.268685119358040
O      -0.819307474659400     -1.288461018301330     -1.126523241494450
S      -1.248776564080150     -0.320692108266640     -0.114767456706570
C      -3.020540861679360     -0.291845993071890     -0.112644572669950
H      -3.348501120444120      0.425752814972290      0.633272127652330
H      -3.345223575492810     -0.000951748198440     -1.107560270679270
H      -3.361704429930300     -1.294150329992110      0.130394064460240
