# Supplementary material for: Extrapolating Local Coupled Cluster Calculations toward CCSD(T)/CBS Binding Energies of Atmospheric Molecular Clusters
Source: ACS Omega. 2025 Sep 29;10(40):46794–808. doi: 10.1021/acsomega.5c04476 (PMC12529178; doi:10.1021/acsomega.5c04476)
Supplement: Supplementary file 1 [file ao5c04476_si_001.zip › 1msa1eda-conf25.xyz]

21

H       1.292747913477740      0.125334023141220      1.552340852386770
H       2.326675680658440      1.783011555449090     -0.616113579486860
H       3.370576745218090      1.065819836943480      0.640520882381930
H       1.521950045266160     -0.432792793658540     -1.272580488797020
H       3.279505801434210     -0.512815351728330     -1.195327331393800
H       1.358308192635300     -1.842247832591210      0.426136114997870
H       2.966068651328610     -2.169892816446850      0.283780395566880
H       1.420293185657510      1.780693920450300      1.730410386713180
H       0.363084017348420      1.120035159002160      0.526219731330570
C       2.437131506662780      0.962332343810680      0.089870329806720
C       2.377066571929210     -0.398830668913530     -0.595655564167260
N       1.314465411638800      1.026464910632180      1.060182178747180
N       2.290344459617120     -1.435501746745280      0.435509923097120
O      -0.856507788402860      1.121802954643490     -0.315881352612290
O      -0.599438821014120     -1.156417567045170      0.536053635330870
O      -0.905539698834550     -0.780832577217790     -1.896733855451730
S      -1.202058465878840     -0.332020993499220     -0.538189798978180
C      -2.961654440615110     -0.410290239804100     -0.322639945861550
H      -3.416322020045330      0.233433697986610     -1.070103769118250
H      -3.260313860999610     -1.444578472085640     -0.468870420338100
H      -3.198454087081960     -0.073806342323550      0.682228675845940
