# Supplementary material for: Extrapolating Local Coupled Cluster Calculations toward CCSD(T)/CBS Binding Energies of Atmospheric Molecular Clusters
Source: ACS Omega. 2025 Sep 29;10(40):46794–808. doi: 10.1021/acsomega.5c04476 (PMC12529178; doi:10.1021/acsomega.5c04476)
Supplement: Supplementary file 1 [file ao5c04476_si_001.zip › 1msa1eda-conf29.xyz]

21

H       0.774052245754390      1.584982651232610     -0.390054193056930
H       1.862859788142980     -0.102001529141700     -1.520988249011560
H       3.156974899135140      1.033389507483060     -1.102172903051370
H       3.954070187495700     -1.160808897519230     -0.499605512079620
H       3.573428071257290     -0.340836476650720      0.996297739645350
H       1.447273806442060     -1.603720674537700      0.976688863725980
H       1.990058417821120     -2.423348885944390     -0.315525068702760
H       0.776015038498360      0.378769132143100      0.652028949986490
H       1.934049237322610      1.651114768324550      0.835076252215520
C       2.436788358272230      0.321768222336810     -0.698331198049450
C       3.126616382552570     -0.780144287160880      0.099844345650400
N       1.472814522239890      1.052815658356800      0.156765077899950
N       2.291503082707120     -1.899704200209690      0.496931864121750
O      -2.579312309945340      0.918893721616110      1.141431163271680
O      -0.474085358069950     -0.385680572235850      1.003882213359130
O      -1.012362424851390      1.220266254580550     -0.768106443212730
S      -1.593553423285010      0.314181980649110      0.260451713857820
C      -2.407996248045820     -0.986009662765770     -0.634458679634740
H      -1.687670066990470     -1.459807096365870     -1.294792902138940
H      -2.797641047639270     -1.692392496750340      0.093054001642530
H      -3.215415158814220     -0.531186117440530     -1.201634036438480
