# Supplementary material for: Extrapolating Local Coupled Cluster Calculations toward CCSD(T)/CBS Binding Energies of Atmospheric Molecular Clusters
Source: ACS Omega. 2025 Sep 29;10(40):46794–808. doi: 10.1021/acsomega.5c04476 (PMC12529178; doi:10.1021/acsomega.5c04476)
Supplement: Supplementary file 1 [file ao5c04476_si_001.zip › 1msa1eda-conf2.xyz]

21

H       1.749916100441910     -0.118998915640380     -2.379488822611320
H       3.547354557727640      0.165222010493000     -0.824216787880480
H       2.672935028021990      1.711670088093110     -0.955479894037980
H       3.043130928216810      0.979534464448050      1.445381496717770
H       1.336494208171550      1.161253093602210      1.031754652923980
H       2.614556373425000     -1.215838132762780      1.823635816583630
H       1.017017010874130     -0.933035309896650      1.528626151666780
H       1.364663092016150     -0.920156299834290     -0.962974962367840
H       0.594898245838340      0.518220111533400     -1.264458410892510
C       2.606428755334560      0.676426514643160     -0.626194964125510
C       2.230302207349800      0.564691677290210      0.848438987104070
N       1.534855076249440      0.000141484689310     -1.395374109060440
N       1.958593606142490     -0.837953501008400      1.155984762019430
O      -0.950123726359630     -0.095512676676750      1.451114094067840
O      -0.890954304136470     -1.378564375651940     -0.664638897591740
O      -0.738618472103700      1.066146436518370     -0.718904892052650
S      -1.284821053072740     -0.131417410919270      0.019162360729160
C      -3.047118236044370      0.018640304185790     -0.108817756187810
H      -3.482912906594360     -0.829526205473230      0.411784726243760
H      -3.337547382991410      0.954187872793820      0.360214897224070
H      -3.311008108507140      0.007968769573270     -1.162100448472200
