# Supplementary material for: Extrapolating Local Coupled Cluster Calculations toward CCSD(T)/CBS Binding Energies of Atmospheric Molecular Clusters
Source: ACS Omega. 2025 Sep 29;10(40):46794–808. doi: 10.1021/acsomega.5c04476 (PMC12529178; doi:10.1021/acsomega.5c04476)
Supplement: Supplementary file 1 [file ao5c04476_si_001.zip › 1msa1eda-conf36.xyz]

21

H       0.463074383350770      0.354204109115780      1.518016759033220
H       2.944818740105210      1.412005258931090      0.223990808709700
H       2.966476838476170      0.204852642565160      1.516002725637650
H       1.626853996673500     -1.339686125676640      0.150015290797880
H       1.487033694362050     -0.154259238006400     -1.130080296506810
H       3.814538006239480     -0.369659840717460     -1.518271857430310
H       3.358094496239270     -1.896850776505690     -1.227598129881340
H       1.217185213222820      1.840239396521150      1.885685235671830
H       0.471973664512160      1.456465300571910      0.395334748251320
C       2.391319161917030      0.590007677959490      0.677063161751600
C       2.146953380685690     -0.515872467140250     -0.337208013784000
N       1.099606397393000      1.122311809218850      1.178789954078850
N       3.452559030853030     -0.984831331681240     -0.799355638081050
O      -0.856315617717430      1.180048561605510     -0.551397872607330
O      -0.875739049604400     -0.595585435979520      1.147327624229380
O      -1.228312655564720     -1.172588765442140     -1.238028776986370
S      -1.400003715313070     -0.171739766340810     -0.191356525178010
C      -3.143564744279710      0.069146066473100      0.036624088599750
H      -3.290405778089230      0.813323486893480      0.813580036413660
H      -3.553338887281950      0.406552145444810     -0.911197442773970
H      -3.570595556179670     -0.887243707810190      0.324932120054340
