# Supplementary material for: Extrapolating Local Coupled Cluster Calculations toward CCSD(T)/CBS Binding Energies of Atmospheric Molecular Clusters
Source: ACS Omega. 2025 Sep 29;10(40):46794–808. doi: 10.1021/acsomega.5c04476 (PMC12529178; doi:10.1021/acsomega.5c04476)
Supplement: Supplementary file 1 [file ao5c04476_si_001.zip › 1msa1eda-conf37.xyz]

21

H       0.808615758013730      1.171954229816510      1.506616120311900
H       2.561526415227470     -0.487251655113530      1.529871001868320
H       1.070015328118600     -1.083953220927120      0.771670404794730
H       3.055451575017650     -1.600125063635990     -0.666698433591610
H       1.957179611684470     -0.467779636863600     -1.457035635531340
H       4.514003257011710      0.208568765711430     -0.223235583194800
H       3.956960458442070      0.604909460176630     -1.698014962688280
H       2.059544457403500      1.646660810492320      0.453494660129670
H       0.536762022089430      0.974601236318930     -0.118101070992420
C       1.899778175700610     -0.388982500677930      0.669363108541390
C       2.658068636452940     -0.582946820152920     -0.629508628911130
N       1.322447453628830      0.971501915495930      0.648838232707790
N       3.678447260634160      0.464748173959400     -0.735581349620320
O      -2.791290216832150      1.504591775340300      0.031247608619260
O      -1.169613678572930      0.200164454512520      1.399931204576210
O      -0.656119856760540      0.694647562042930     -0.939123182299280
S      -1.765867816148230      0.472086405103610      0.069694914153240
C      -2.531569693078450     -1.043810572322970     -0.457527352084450
H      -2.931093022442330     -0.883447519708450     -1.454858875786410
H      -1.783656368333740     -1.831398721691380     -0.457774611659980
H      -3.328880757256840     -1.265908077876640      0.246421430657540
