# Supplementary material for: Extrapolating Local Coupled Cluster Calculations toward CCSD(T)/CBS Binding Energies of Atmospheric Molecular Clusters
Source: ACS Omega. 2025 Sep 29;10(40):46794–808. doi: 10.1021/acsomega.5c04476 (PMC12529178; doi:10.1021/acsomega.5c04476)
Supplement: Supplementary file 1 [file ao5c04476_si_001.zip › 1msa1eda-conf46.xyz]

21

H       0.585705544041400     -0.168627563299530      1.116730861719020
H       1.455177105855920      0.481856712803690     -0.935181705188480
H       2.876958128008850      1.236965396187850     -0.171317666967520
H       2.076620359140130     -1.696461949583120      0.020133343637440
H       3.397301905613280     -1.085297713120650     -0.974759010771290
H       3.847410902308990     -1.935907068946860      1.440272917954080
H       4.580296704942720     -0.556174942296280      0.996377043872260
H       2.003578625745910      0.430123681614810      1.943890184050180
H       0.882694242595570      1.462844865388490      1.182087960206610
C       2.155489520152810      0.422840527537170     -0.104467936291050
C       2.844607197971180     -0.925701499580380     -0.046644678109060
N       1.379256605496370      0.573483461822290      1.151459354651680
N       3.674588254415120     -0.978187883824290      1.163551441021810
O      -0.999817102601320      1.257989753935750     -0.066047721341830
O      -0.556859539387950     -1.043891452531550      0.641143125582020
O      -0.838393273201170     -0.542576666683300     -1.763393456609040
S      -1.216851139924570     -0.168369547460830     -0.400186719520980
C      -2.952929043535590     -0.488298708827700     -0.221921861146340
H      -3.245462141762980     -0.226229747470700      0.790385221852640
H      -3.471981692098150      0.127918818934300     -0.950757635211820
H      -3.118142163776520     -1.543708474599150     -0.418224063390350
