# Supplementary material for: Extrapolating Local Coupled Cluster Calculations toward CCSD(T)/CBS Binding Energies of Atmospheric Molecular Clusters
Source: ACS Omega. 2025 Sep 29;10(40):46794–808. doi: 10.1021/acsomega.5c04476 (PMC12529178; doi:10.1021/acsomega.5c04476)
Supplement: Supplementary file 1 [file ao5c04476_si_001.zip › 1msa1eda-conf47.xyz]

21

H       0.882674660564100      0.339006330468550     -0.814213917174070
H       3.010777290394160      1.498858997193540      1.011236629652510
H       1.513413560495100      0.729074750881900      1.581678957166010
H       3.462772197020300     -0.661042320598760     -0.289836089053120
H       3.589838519116100     -0.759872583271170      1.461776527804220
H       1.168611756175770     -1.591123197121880      0.010424547798890
H       2.276268517033030     -2.583382624859800      0.693500754733690
H       0.835708152937230      1.856739110648250     -0.257418272854360
H       2.180606358791530      1.440707091303460     -1.185766453854350
C       2.258460890433080      0.744141919948220      0.788907554738980
C       2.881089345315290     -0.631065637764570      0.643236773214920
N       1.545049246136050      1.140277667577670     -0.453762229401810
N       1.858476589174980     -1.663477745553680      0.754934147243850
O      -1.013495331100940      1.331561093485490      0.244885160367120
O      -0.246878357729770     -0.548520045706540     -1.123725982273420
O      -2.574423913512170      0.264404055337010     -1.379167193284780
S      -1.453725156341130      0.106403252851280     -0.468632034074480
C      -1.938965115530600     -1.050189231383620      0.789788561231610
H      -1.091319462131090     -1.220318195815010      1.448680879009990
H      -2.774561171786630     -0.611772702323320      1.328538277841580
H      -2.240480575454400     -1.969008985297010      0.294333401167000
