# Supplementary material for: Extrapolating Local Coupled Cluster Calculations toward CCSD(T)/CBS Binding Energies of Atmospheric Molecular Clusters
Source: ACS Omega. 2025 Sep 29;10(40):46794–808. doi: 10.1021/acsomega.5c04476 (PMC12529178; doi:10.1021/acsomega.5c04476)
Supplement: Supplementary file 1 [file ao5c04476_si_001.zip › 1msa1eda-conf48.xyz]

21

H       1.447341766631530      0.643266949684060      0.903446974013960
H       1.561369726244050     -0.380538712233250     -1.432610915766180
H       3.010272315232780      0.649525884843840     -1.519666827364860
H       3.353217759338350     -1.715094880065930     -0.566989644374780
H       3.942942306256020     -0.421058162768440      0.478960059381450
H       1.295944715938290     -1.661840287802020      0.793636110500960
H       2.576220599237970     -1.782539308266640      1.840523308255940
H       2.103541994918760      1.984711142768280      0.133237679529960
H       0.616879625709990      1.265420227667600     -0.429673652482900
C       2.327350110787240      0.129567963595170     -0.853135910540480
C       3.042945000028490     -0.868766224416170      0.052519368152450
N       1.597254322434970      1.117888764248810     -0.007876044673800
N       2.135397386097680     -1.199974870286030      1.142883760781680
O      -1.104400725227770      0.039649063957550      1.263575483548570
O      -0.369381678925800     -1.486996419386580     -0.533520007616060
O      -0.779859831935380      0.893632889885630     -1.018740473341050
S      -1.158500666866760     -0.290190752826930     -0.167063936354060
C      -2.846117780094670     -0.631732630949190     -0.590419576468520
H      -2.888800247396770     -0.854716271707220     -1.652342601596100
H      -3.162358509071930     -1.486333830507380      0.001112916084680
H      -3.434659189337090      0.248490464564890     -0.349115069670850
