# Supplementary material for: Extrapolating Local Coupled Cluster Calculations toward CCSD(T)/CBS Binding Energies of Atmospheric Molecular Clusters
Source: ACS Omega. 2025 Sep 29;10(40):46794–808. doi: 10.1021/acsomega.5c04476 (PMC12529178; doi:10.1021/acsomega.5c04476)
Supplement: Supplementary file 1 [file ao5c04476_si_001.zip › 1msa1eda-conf51.xyz]

21

H       0.484677492037210     -0.665275765939360     -1.360558062782480
H       2.991589002445200      0.980755105920120     -1.067619442590120
H       1.469993243910070      1.177001865723290     -0.178422312794440
H       1.677132539509690     -1.340545573651110      0.391446261914680
H       3.387772464800400     -1.171841521459310     -0.044913920478010
H       3.272907550657110     -0.620899352764540      2.206189845209960
H       1.954845792331730      0.315852906743580      1.999475335997160
H       0.875035616597750      0.646910596793790     -2.326715174408480
H       1.875627168548900     -0.683495033812300     -2.419781508826050
C       2.121743119362540      0.461264990140300     -0.672088529108560
C       2.507957237545720     -0.632782549013660      0.311922120787270
N       1.319376493454290     -0.103167211894390     -1.799174922649850
N       2.831852487521290      0.030837362607350      1.569562851572470
O      -0.386849655772840      0.272231594973920      1.461627594205350
O      -0.676107593505690     -1.139854759777400     -0.544413596925370
O      -0.949636011531320      1.283583481607280     -0.730127426958310
S      -1.082904576569920      0.125465415305400      0.176858098982270
C      -2.806681642587870     -0.090086623937120      0.527415462811020
H      -2.911242640182300     -0.968682651810360      1.157237493683540
H      -3.144830298434770      0.802740382946870      1.045922311259340
H      -3.329899790137220     -0.216521658702350     -0.415570478901400
