# Supplementary material for: Extrapolating Local Coupled Cluster Calculations toward CCSD(T)/CBS Binding Energies of Atmospheric Molecular Clusters
Source: ACS Omega. 2025 Sep 29;10(40):46794–808. doi: 10.1021/acsomega.5c04476 (PMC12529178; doi:10.1021/acsomega.5c04476)
Supplement: Supplementary file 1 [file ao5c04476_si_001.zip › 1msa1eda-conf53.xyz]

21

H       0.374938825619450      0.530144042156080     -0.954617890505760
H       2.787290234770310      1.157488842247660      0.729248773288030
H       1.427034165378710      0.109474568145220      1.167803506396710
H       1.852032664352470     -1.376105218537430     -0.678006975788400
H       3.081514601433100     -0.310479250990040     -1.359492682105500
H       3.778147286713710     -2.290351495791180      0.143609558002120
H       4.491791673406050     -0.862486430137810      0.465505026933450
H       0.476024532720090      1.832118506051370     -0.000858529993910
H       1.596571473648800      1.759037673579860     -1.270442844824190
C       2.026079864921170      0.482253397715140      0.339928995927690
C       2.646938342722500     -0.676669420911500     -0.419356688260500
N       1.108765851878600      1.235866043637970     -0.551408249739170
N       3.602062213455270     -1.344583255227280      0.454273691623820
O      -1.220583305629840      1.249160404872840      0.752716380249440
O      -1.538321988019460     -1.170079586844980      1.223593974708130
O      -0.785272352529640     -0.401846385323740     -1.006975884997910
S      -1.589314763924390     -0.096590145474800      0.239374205555280
C      -3.265119528775340      0.025852801727590     -0.331551831980190
H      -3.539687284780760     -0.935098905892370     -0.757050649792020
H      -3.883912218044410      0.258398834799380      0.530647772094190
H      -3.319400289316400      0.814813980198020     -1.075528656791310
