# Supplementary material for: Extrapolating Local Coupled Cluster Calculations toward CCSD(T)/CBS Binding Energies of Atmospheric Molecular Clusters
Source: ACS Omega. 2025 Sep 29;10(40):46794–808. doi: 10.1021/acsomega.5c04476 (PMC12529178; doi:10.1021/acsomega.5c04476)
Supplement: Supplementary file 1 [file ao5c04476_si_001.zip › 1msa1eda-conf55.xyz]

21

H       0.670221482695380      0.016395021444840     -1.500983493343840
H       3.062638576192300     -0.546447057087510     -1.123433260026620
H       3.215750753320210      0.939111078420430     -0.176820293012700
H       1.509681414489590      0.161416014503850      1.402080776122450
H       1.230870758465650     -1.286747685325740      0.446736264843310
H       3.424866150529550     -2.012808927297940      1.021269306976630
H       2.877833911287630     -1.380683745882790      2.412040234572770
H       0.778313494033390      1.326030281458480     -0.637431086213110
H       1.711118623767010      1.254346152339360     -2.060760252227430
C       2.530174419814430      0.149509188058070     -0.475820558397490
C       1.996125850604410     -0.567025951449130      0.753637343936590
N       1.408088095260450      0.736768847717750     -1.242519374186520
N       3.133884486656050     -1.148139638280360      1.461358130836230
O      -0.710931979697170      1.381128387116650      0.141616874471080
O      -0.804430342949560     -0.622987219657480     -1.275208657070990
O      -2.757342753342610      0.908169486190470     -1.186008543121050
S      -1.615429308668180      0.356511069525640     -0.474102062332860
C      -2.248890143564500     -0.584742295533020      0.893757435238040
H      -1.412127760921580     -1.007001191832930      1.443060385583870
H      -2.823132332275450      0.093237826996570      1.519031516040070
H      -2.883654395697030     -1.367230641425220      0.487431311311560
