# Supplementary material for: Extrapolating Local Coupled Cluster Calculations toward CCSD(T)/CBS Binding Energies of Atmospheric Molecular Clusters
Source: ACS Omega. 2025 Sep 29;10(40):46794–808. doi: 10.1021/acsomega.5c04476 (PMC12529178; doi:10.1021/acsomega.5c04476)
Supplement: Supplementary file 1 [file ao5c04476_si_001.zip › 1msa1eda-conf5.xyz]

21

H       0.585713760523090      2.082988560001730     -0.016206066554440
H       2.699716295488270      1.565812988035760      1.143559484898190
H       1.323378141782160      0.474485587171350      1.414530154533160
H       3.572893516032850     -0.039164358365720     -0.599765993901820
H       3.499576175846200     -0.706644116703460      1.014022903798730
H       1.376045346198350     -1.745961969630670      0.323956570461280
H       1.644833063589890     -1.277370403882670     -1.188462262271990
H       1.886010382387460      1.928593516651460     -1.077729874888860
H       0.643966804350320      0.726338432837510     -0.896771957443130
C       2.063445954988720      0.806827601473000      0.688202893131870
C       2.881044976175610     -0.374645412705890      0.178059597665410
N       1.287826674787420      1.448703973403150     -0.411918411401330
N       2.121650112848350     -1.504500813544790     -0.324195912982930
O      -1.174903040422470      1.229553629821450      0.740494677425800
O      -0.809892343270660     -1.201898441153660      1.041019590289660
O      -0.594767822959730     -0.162105598704920     -1.189920963329430
S      -1.276867659246800     -0.129405106264710      0.155804266607660
C      -2.989503193709890     -0.424973886388750     -0.188769305255150
H      -3.069957189128790     -1.403212115845650     -0.653732063500190
H      -3.518761189073010     -0.400284706200630      0.759679733680320
H      -3.341218767187320      0.357732639996120     -0.854057060962780
