# Supplementary material for: Extrapolating Local Coupled Cluster Calculations toward CCSD(T)/CBS Binding Energies of Atmospheric Molecular Clusters
Source: ACS Omega. 2025 Sep 29;10(40):46794–808. doi: 10.1021/acsomega.5c04476 (PMC12529178; doi:10.1021/acsomega.5c04476)
Supplement: Supplementary file 1 [file ao5c04476_si_001.zip › 1msa1fa-conf1.xyz]

14

H       0.414985000000000      1.148321000000000      0.267831000000000
H       1.325700000000000     -1.153566000000000      0.005656000000000
O      -0.324891000000000     -1.207048000000000      0.152544000000000
O      -0.498093000000000      1.196381000000000      0.691658000000000
O      -2.260027000000000     -0.304681000000000      1.465784000000000
O       2.304434000000000     -1.094922000000000     -0.170274000000000
O       1.895504000000000      1.126155000000000     -0.334191000000000
S      -1.290325000000000     -0.134765000000000      0.416935000000000
C      -2.128534000000000      0.205085000000000     -1.101705000000000
H      -1.385415000000000      0.415778000000000     -1.865532000000000
H      -2.702307000000000     -0.683920000000000     -1.349852000000000
H      -2.781751000000000      1.056588000000000     -0.935543000000000
C       2.640523000000000      0.154528000000000     -0.378842000000000
H       3.701526000000000      0.256006000000000     -0.610828000000000
