# Supplementary material for: Extrapolating Local Coupled Cluster Calculations toward CCSD(T)/CBS Binding Energies of Atmospheric Molecular Clusters
Source: ACS Omega. 2025 Sep 29;10(40):46794–808. doi: 10.1021/acsomega.5c04476 (PMC12529178; doi:10.1021/acsomega.5c04476)
Supplement: Supplementary file 1 [file ao5c04476_si_001.zip › 1msa1fa-conf2.xyz]

14

H       0.310638000000000      1.072974000000000      0.320903000000000
H       4.070099000000000      0.183898000000000     -0.563567000000000
O      -0.564215000000000     -1.172571000000000      0.104399000000000
O      -0.621172000000000      1.238373000000000      0.630702000000000
O      -2.412817000000000     -0.186225000000000      1.498394000000000
O       3.589302000000000     -0.645408000000000     -0.404695000000000
O       1.906861000000000      0.818382000000000     -0.133415000000000
S      -1.478299000000000     -0.079488000000000      0.405448000000000
C      -2.377518000000000      0.319598000000000     -1.065625000000000
H      -2.963281000000000      1.212180000000000     -0.867437000000000
H      -1.667584000000000      0.479869000000000     -1.871532000000000
H      -3.022820000000000     -0.528765000000000     -1.277695000000000
C       2.323920000000000     -0.325646000000000     -0.146294000000000
H       1.707234000000000     -1.202330000000000      0.046524000000000
