# Supplementary material for: Extrapolating Local Coupled Cluster Calculations toward CCSD(T)/CBS Binding Energies of Atmospheric Molecular Clusters
Source: ACS Omega. 2025 Sep 29;10(40):46794–808. doi: 10.1021/acsomega.5c04476 (PMC12529178; doi:10.1021/acsomega.5c04476)
Supplement: Supplementary file 1 [file ao5c04476_si_001.zip › 1msa1fa-conf5.xyz]

14

H       0.317375000000000      1.111624000000000      0.232670000000000
H       3.669955000000000     -1.575297000000000     -0.350664000000000
O      -0.586908000000000     -1.151280000000000      0.226787000000000
O      -0.595574000000000      1.291144000000000      0.593541000000000
O      -2.401407000000000     -0.037527000000000      1.566487000000000
O       3.528547000000000     -0.633793000000000     -0.516731000000000
O       1.866821000000000      0.817150000000000     -0.303602000000000
S      -1.476294000000000     -0.020719000000000      0.460659000000000
C      -2.380820000000000      0.291382000000000     -1.028117000000000
H      -1.673936000000000      0.390997000000000     -1.846575000000000
H      -3.036893000000000     -0.561419000000000     -1.181129000000000
H      -2.954746000000000      1.201995000000000     -0.884937000000000
C       2.274243000000000     -0.317427000000000     -0.179496000000000
H       1.653746000000000     -1.134450000000000      0.198998000000000
