# Supplementary material for: Extrapolating Local Coupled Cluster Calculations toward CCSD(T)/CBS Binding Energies of Atmospheric Molecular Clusters
Source: ACS Omega. 2025 Sep 29;10(40):46794–808. doi: 10.1021/acsomega.5c04476 (PMC12529178; doi:10.1021/acsomega.5c04476)
Supplement: Supplementary file 1 [file ao5c04476_si_001.zip › 1msa1fa-conf6.xyz]

14

H       0.494720000000000      0.725796000000000     -0.939257000000000
H       2.788424000000000     -1.244899000000000      0.994093000000000
O      -2.051947000000000     -1.299345000000000     -1.196501000000000
O      -0.238895000000000      0.297356000000000     -1.440373000000000
O      -0.388340000000000     -1.013804000000000      0.666942000000000
O       2.616281000000000     -0.516053000000000      0.382843000000000
O       1.463863000000000      1.381614000000000      0.406732000000000
S      -1.193824000000000     -0.453080000000000     -0.407350000000000
C      -2.138040000000000      0.887327000000000      0.259692000000000
H      -2.674364000000000      1.359670000000000     -0.557673000000000
H      -2.826718000000000      0.457679000000000      0.982498000000000
H      -1.450396000000000      1.578956000000000      0.739676000000000
C       1.915893000000000      0.432205000000000      1.007189000000000
H       1.800744000000000      0.293699000000000      2.085997000000000
