# Supplementary material for: Extrapolating Local Coupled Cluster Calculations toward CCSD(T)/CBS Binding Energies of Atmospheric Molecular Clusters
Source: ACS Omega. 2025 Sep 29;10(40):46794–808. doi: 10.1021/acsomega.5c04476 (PMC12529178; doi:10.1021/acsomega.5c04476)
Supplement: Supplementary file 1 [file ao5c04476_si_001.zip › 1msa1ma-conf3.xyz]

16

H      -1.517387438576090     -0.017702738823520      0.899411055558160
H      -1.513001185595150      0.294128707133220     -0.638969655122020
H      -2.884633196177310      0.793044840608090      0.262192792145980
H      -3.477516292593900     -1.194791788436420     -1.046076419440530
H      -2.074023529747740     -1.988846665625560     -0.306444085840350
H      -3.471406509886860     -1.552813871969050      0.696065636020980
C      -2.863006432131010     -1.259457301044500     -0.153660784712990
N      -2.221406886620770      0.041457471431160      0.110632614986140
O       0.044999827820300      0.395605712996780     -1.083900574611880
O       1.589887068201660      1.638130088024580      0.411775292155770
O       0.065695483961920     -0.099512590884820      1.320934769940710
S       0.883939074396370      0.391178944873690      0.162189135766860
C       2.109110882251570     -0.865743138491480     -0.108410147371600
H       1.606110809871090     -1.809192807701040     -0.298185958164760
H       2.704720811080450     -0.561378315171030     -0.964426240866010
H       2.720978513745460     -0.922466546920120      0.787452569555550
