# Supplementary material for: Extrapolating Local Coupled Cluster Calculations toward CCSD(T)/CBS Binding Energies of Atmospheric Molecular Clusters
Source: ACS Omega. 2025 Sep 29;10(40):46794–808. doi: 10.1021/acsomega.5c04476 (PMC12529178; doi:10.1021/acsomega.5c04476)
Supplement: Supplementary file 1 [file ao5c04476_si_001.zip › 1msa1ma-conf4.xyz]

16

H      -0.884408191356950     -0.109551225202090      0.908201543534300
H      -2.754948589995720     -1.041398865958140      1.134412162978360
H      -1.861778898519030     -1.307003564694470     -0.222655139012780
H      -2.137258641003260      0.926997887393600     -0.962909319761510
H      -3.733746539166500      0.182184548286230     -0.759743475795550
H      -3.088182961131260      1.269361359472460      0.485581288913850
C      -2.831572499873150      0.503712830612060     -0.241745036521630
N      -2.148505155295580     -0.603418281981130      0.451428581611590
O       0.231193261406750     -0.548086739369470     -1.185516553732720
O       1.261547776574840      1.658677378394400     -0.614469296359510
O       0.107531185152540      0.312980578373760      1.111983442839440
S       0.924515075038200      0.305800320120750     -0.219735490625640
C       2.416283121512080     -0.505701263374990      0.281359264281770
H       3.067027158999210     -0.529779857642750     -0.588602032276780
H       2.861923471254440      0.078772973385780      1.080895789729520
H       2.169060426403400     -1.509166077816010      0.613375270197290
