# Supplementary material for: Extrapolating Local Coupled Cluster Calculations toward CCSD(T)/CBS Binding Energies of Atmospheric Molecular Clusters
Source: ACS Omega. 2025 Sep 29;10(40):46794–808. doi: 10.1021/acsomega.5c04476 (PMC12529178; doi:10.1021/acsomega.5c04476)
Supplement: Supplementary file 1 [file ao5c04476_si_001.zip › 1msa-1msa-1.xyz]

9

H       0.866923000000000     -1.810564000000000     -0.149659000000000
O       0.407204000000000      1.024018000000000      1.159670000000000
O       0.747787000000000      0.287250000000000     -1.231311000000000
O       0.389516000000000     -1.366008000000000      0.568266000000000
S       0.104331000000000      0.144658000000000      0.059657000000000
C      -1.650270000000000      0.089851000000000     -0.153416000000000
H      -1.882734000000000     -0.634210000000000     -0.927983000000000
H      -2.094790000000000     -0.182999000000000      0.798957000000000
H      -1.954888000000000      1.090084000000000     -0.450212000000000
