# Supplementary material for: Extrapolating Local Coupled Cluster Calculations toward CCSD(T)/CBS Binding Energies of Atmospheric Molecular Clusters
Source: ACS Omega. 2025 Sep 29;10(40):46794–808. doi: 10.1021/acsomega.5c04476 (PMC12529178; doi:10.1021/acsomega.5c04476)
Supplement: Supplementary file 1 [file ao5c04476_si_001.zip › 1msa1na-conf1.xyz]

14

H      -0.087385992531240      1.131682287584550      0.374411447709250
H       0.925540382198520     -1.058252728345330     -0.055149478208770
O      -0.708390544166320     -1.185471132693100      0.001454712664260
O      -0.980503839463050      1.134596396509090      0.795371294757690
O      -2.669919030477320     -0.517626443298520      1.418980884662520
O       1.923082153063560     -1.081891546023240     -0.117058239236440
O       1.436955014618200      1.051864552235480     -0.451916140234570
S      -1.726770689277660     -0.203002614895810      0.382131426714910
O       3.488625493390060      0.334091636612580     -0.605603821190170
N       2.310427066767400      0.183712671009600     -0.409740763513090
C      -2.591616596157780      0.266410301260380     -1.083793759698590
H      -1.864434604000930      0.584720974335040     -1.825325916713550
H      -3.134060072939920     -0.613018169116170     -1.421154133597370
H      -3.274727741023520      1.068902814825440     -0.821517514116090
