# Supplementary material for: Extrapolating Local Coupled Cluster Calculations toward CCSD(T)/CBS Binding Energies of Atmospheric Molecular Clusters
Source: ACS Omega. 2025 Sep 29;10(40):46794–808. doi: 10.1021/acsomega.5c04476 (PMC12529178; doi:10.1021/acsomega.5c04476)
Supplement: Supplementary file 1 [file ao5c04476_si_001.zip › 1msa1na-conf5.xyz]

14

H      -0.047989000000000      0.788971000000000     -1.125411000000000
H       2.512899000000000     -1.280650000000000      0.070253000000000
O      -2.513261000000000     -1.318907000000000     -1.106788000000000
O      -0.884384000000000      0.445642000000000     -1.499361000000000
O      -0.530928000000000     -1.075742000000000      0.429452000000000
O       2.244525000000000     -0.477631000000000     -0.411625000000000
O       1.229875000000000      1.344150000000000      0.196300000000000
S      -1.574291000000000     -0.490956000000000     -0.395151000000000
O       2.044733000000000      0.021051000000000      1.737802000000000
N       1.803496000000000      0.355477000000000      0.603916000000000
C      -2.457168000000000      0.688960000000000      0.583822000000000
H      -1.737141000000000      1.372888000000000      1.025317000000000
H      -3.158961000000000      1.206255000000000     -0.063230000000000
H      -2.977856000000000      0.126164000000000      1.354342000000000
