# Supplementary material for: Extrapolating Local Coupled Cluster Calculations toward CCSD(T)/CBS Binding Energies of Atmospheric Molecular Clusters
Source: ACS Omega. 2025 Sep 29;10(40):46794–808. doi: 10.1021/acsomega.5c04476 (PMC12529178; doi:10.1021/acsomega.5c04476)
Supplement: Supplementary file 1 [file ao5c04476_si_001.zip › 1msa1na-conf6.xyz]

14

H      -0.559019084171820     -2.227494318744520     -0.318476084039050
H       1.347701648560410      0.643312835401170      1.220986419592530
O      -2.344794735920360     -0.951732863692180      0.609638065630790
O      -0.102023396284110     -1.371271876527990     -0.354051453976700
O      -0.376214529322890      0.459119897008160      1.262610162511000
O       2.333962157434940      0.703789584142950      1.285850981587100
O       1.867919419916380      1.115249280643370     -0.834762699824730
S      -1.117014241137680     -0.277723769838430      0.253219416390970
O       3.937878345021830      1.092208088074560     -0.128736468581690
N       2.742973302503700      0.992937612978960      0.007675621043670
C      -1.359174503277840      0.771045260354370     -1.141041364364310
H      -0.382597307436730      1.125779560150370     -1.456777390770420
H      -1.856948522362350      0.194217726396340     -1.914421340259260
H      -1.985869553523480      1.590850983652870     -0.798704864939900
