# Supplementary material for: Extrapolating Local Coupled Cluster Calculations toward CCSD(T)/CBS Binding Energies of Atmospheric Molecular Clusters
Source: ACS Omega. 2025 Sep 29;10(40):46794–808. doi: 10.1021/acsomega.5c04476 (PMC12529178; doi:10.1021/acsomega.5c04476)
Supplement: Supplementary file 1 [file ao5c04476_si_001.zip › 1msa1tma-conf1.xyz]

22

H      -0.863171156524770     -0.074565559963260      0.535965100860450
H      -2.041894693556120      2.035032930258340      0.517607286649080
H      -1.220592977003500      1.666927077806460     -1.015522906426870
H      -3.005602338825560      1.491800465187870     -0.881615000757260
H      -3.849068182167250     -0.383746297849910      0.612657353749530
H      -2.623457377894770     -1.440437746788320      1.363450860294280
H      -2.797437681171320      0.239040150487890      1.911071363235000
H      -2.799695961893510     -0.902097412217840     -1.593619115671420
H      -1.044421776190640     -0.566220811231120     -1.782897986038140
H      -1.579630523879600     -1.910507640391040     -0.759545936286660
C      -2.049979661873520      1.401192953562730     -0.365730652083590
C      -2.853064353150390     -0.424706438780990      1.052098418780360
C      -1.823905833491960     -0.910328685959810     -1.108714637363430
N      -1.853902837148530      0.000395397051700      0.056676901902010
O       1.768865041609910     -1.561527026057660     -0.499262675394970
O       0.446080538607900     -0.264247162407280      1.140614154022840
O       0.912851696324540      0.701803011332660     -1.058816177111450
S       1.416357237347160     -0.225705388000510     -0.024502942745370
C       2.883760699575050      0.500244625986820      0.662230732670630
H       2.634343265924760      1.488526098065420      1.036590131066210
H       3.233354309515680     -0.146739871984930      1.461538116855230
H       3.617881565866420      0.559616331892780     -0.136561390206460
