# Supplementary material for: Extrapolating Local Coupled Cluster Calculations toward CCSD(T)/CBS Binding Energies of Atmospheric Molecular Clusters
Source: ACS Omega. 2025 Sep 29;10(40):46794–808. doi: 10.1021/acsomega.5c04476 (PMC12529178; doi:10.1021/acsomega.5c04476)
Supplement: Supplementary file 1 [file ao5c04476_si_001.zip › 1msa1tma-conf2.xyz]

22

H      -0.832951390127690      0.438351484436550      0.354681809642190
H      -2.690876572591210      0.396618258956550      1.837111405739030
H      -2.640402099940870      1.908627291176340      0.908743920653930
H      -3.826808749931840      0.646856698655900      0.484576833355130
H      -1.196712169858150     -1.613905157760370     -0.785499944134620
H      -1.831654452980650     -1.637073380096890      0.869373370187850
H      -2.966782451541110     -1.481165626412300     -0.504243378325080
H      -1.761344027162540      1.915132537352960     -1.318686701998920
H      -1.074765013750660      0.420352576692230     -1.993179331377080
H      -2.857698737940780      0.618652091406730     -1.865037141293170
C      -2.819225780659620      0.837966081005580      0.852161869023960
C      -1.974298592889810     -1.232271889796920     -0.129528585190340
C      -1.891499431883630      0.839739643592980     -1.412042459846720
N      -1.834514833356510      0.238807946473650     -0.064955590474250
O       1.601680341186670     -1.577864813005810      0.956594002957900
O       0.473669978974320      0.624490906105520      0.957877203222970
O       0.922182825654790     -0.492350641954790     -1.172346903624110
S       1.389061866338970     -0.334530828168310      0.220785862135130
C       2.944529113085080      0.519139166555520      0.158289601832190
H       3.272959261530170      0.689356256687590      1.179510094513600
H       3.643319413277310     -0.123121141182490     -0.370618757101670
H       2.800621504567780      1.456803539279790     -0.370047179897910
