# Supplementary material for: Extrapolating Local Coupled Cluster Calculations toward CCSD(T)/CBS Binding Energies of Atmospheric Molecular Clusters
Source: ACS Omega. 2025 Sep 29;10(40):46794–808. doi: 10.1021/acsomega.5c04476 (PMC12529178; doi:10.1021/acsomega.5c04476)
Supplement: Supplementary file 1 [file ao5c04476_si_001.zip › 1msa1w-conf1.xyz]

12

H      -1.227763000000000      0.255791000000000     -0.876138000000000
H      -2.078822000000000     -0.068182000000000      0.831471000000000
H      -3.346161000000000     -0.151315000000000     -0.044477000000000
O       1.568568000000000     -1.285221000000000     -0.520376000000000
O      -0.306749000000000      0.124851000000000     -1.239179000000000
O      -0.187221000000000     -0.567428000000000      1.129423000000000
O      -2.568358000000000      0.388880000000000      0.126205000000000
S       0.645584000000000     -0.289571000000000     -0.037686000000000
C       1.531389000000000      1.212368000000000      0.256507000000000
H       2.052961000000000      1.476798000000000     -0.658477000000000
H       0.819986000000000      1.979914000000000      0.546398000000000
H       2.234546000000000      1.007785000000000      1.059549000000000
