# Supplementary material for: Extrapolating Local Coupled Cluster Calculations toward CCSD(T)/CBS Binding Energies of Atmospheric Molecular Clusters
Source: ACS Omega. 2025 Sep 29;10(40):46794–808. doi: 10.1021/acsomega.5c04476 (PMC12529178; doi:10.1021/acsomega.5c04476)
Supplement: Supplementary file 1 [file ao5c04476_si_001.zip › 1msa1w-conf5.xyz]

12

H       1.026370000000000      0.719535000000000     -2.162637000000000
H      -2.313159000000000     -0.223847000000000      1.086751000000000
H      -1.493914000000000     -1.366631000000000      1.633573000000000
O       0.413127000000000     -1.436892000000000      0.051028000000000
O       1.448102000000000      0.218986000000000     -1.446433000000000
O      -0.939599000000000      0.475409000000000     -0.873671000000000
O      -1.939426000000000     -0.557548000000000      1.910380000000000
S       0.303886000000000     -0.051025000000000     -0.338083000000000
C       0.865244000000000      0.965012000000000      0.990643000000000
H       0.862059000000000      1.998036000000000      0.656674000000000
H       0.153997000000000      0.803298000000000      1.797901000000000
H       1.862633000000000      0.633646000000000      1.264203000000000
