# Supplementary material for: Extrapolating Local Coupled Cluster Calculations toward CCSD(T)/CBS Binding Energies of Atmospheric Molecular Clusters
Source: ACS Omega. 2025 Sep 29;10(40):46794–808. doi: 10.1021/acsomega.5c04476 (PMC12529178; doi:10.1021/acsomega.5c04476)
Supplement: Supplementary file 1 [file ao5c04476_si_001.zip › 1msa1w-conf6.xyz]

12

H      -0.293275000000000      0.263011000000000      2.398236000000000
H      -2.647670000000000      0.177340000000000     -2.513789000000000
H      -1.436995000000000     -0.336951000000000     -1.732541000000000
O      -0.179412000000000     -1.156911000000000     -0.415663000000000
O      -0.709033000000000      0.256432000000000      1.521567000000000
O       1.611359000000000     -0.547638000000000      1.244997000000000
O      -1.777780000000000      0.438841000000000     -2.200725000000000
S       0.436093000000000     -0.196712000000000      0.475382000000000
C       0.705561000000000      1.306197000000000     -0.408803000000000
H       1.456087000000000      1.082988000000000     -1.163209000000000
H      -0.233996000000000      1.592485000000000     -0.874928000000000
H       1.067842000000000      2.051069000000000      0.292947000000000
