# Supplementary material for: Extrapolating Local Coupled Cluster Calculations toward CCSD(T)/CBS Binding Energies of Atmospheric Molecular Clusters
Source: ACS Omega. 2025 Sep 29;10(40):46794–808. doi: 10.1021/acsomega.5c04476 (PMC12529178; doi:10.1021/acsomega.5c04476)
Supplement: Supplementary file 1 [file ao5c04476_si_001.zip › 1msa1w-conf7.xyz]

12

H       2.087068875791220      0.373920552886490      1.427539792858830
H      -2.364140275748020     -0.527729003272430     -0.431768833056910
H      -3.574806361582690     -0.670985014295540     -1.354835004733480
O      -0.782627417091340     -0.724701919164700      0.761323037765300
O       1.146533922849770      0.603449747443310      1.491506436528070
O       1.418212287845680     -0.894221815876020     -0.453821307259170
O      -2.825846352402200     -0.099076807536090     -1.166657176815430
S       0.417582020513560     -0.108175955538950      0.237365041150090
C      -0.041510405447000      1.292713729259080     -0.732079998198300
H      -0.636229905241430      1.950720139570230     -0.105249285306770
H       0.866755449960780      1.775013089465920     -1.079757855491860
H      -0.642870839448330      0.913833257058690     -1.555434847440360
