# Supplementary material for: Extrapolating Local Coupled Cluster Calculations toward CCSD(T)/CBS Binding Energies of Atmospheric Molecular Clusters
Source: ACS Omega. 2025 Sep 29;10(40):46794–808. doi: 10.1021/acsomega.5c04476 (PMC12529178; doi:10.1021/acsomega.5c04476)
Supplement: Supplementary file 1 [file ao5c04476_si_001.zip › 1na1a-conf1.xyz]

9

H       0.939935000000000     -0.629198000000000     -0.000805000000000
H       2.290899000000000      0.989666000000000      0.000962000000000
H       3.048553000000000     -0.207212000000000     -0.816983000000000
H       3.049032000000000     -0.209267000000000      0.815459000000000
N       2.484763000000000     -0.005562000000000     -0.000342000000000
O      -0.002516000000000     -1.018924000000000     -0.001012000000000
O      -0.316677000000000      1.168051000000000      0.001272000000000
N      -0.838158000000000      0.061323000000000      0.000250000000000
O      -2.018271000000000     -0.204536000000000      0.000390000000000
