# Supplementary material for: Extrapolating Local Coupled Cluster Calculations toward CCSD(T)/CBS Binding Energies of Atmospheric Molecular Clusters
Source: ACS Omega. 2025 Sep 29;10(40):46794–808. doi: 10.1021/acsomega.5c04476 (PMC12529178; doi:10.1021/acsomega.5c04476)
Supplement: Supplementary file 1 [file ao5c04476_si_001.zip › 1na1dma-conf2.xyz]

15

H      -0.361076000000000      0.192856000000000      0.742090000000000
H      -2.461457000000000      0.261305000000000      0.876470000000000
H      -1.161198000000000     -1.529370000000000     -1.031064000000000
H      -1.882329000000000     -1.998603000000000      0.513364000000000
H      -2.922865000000000     -1.443515000000000     -0.817688000000000
H      -1.829661000000000      2.049233000000000     -0.528737000000000
H      -1.126551000000000      0.875814000000000     -1.648649000000000
H      -2.888937000000000      0.945172000000000     -1.435070000000000
C      -1.925035000000000      1.042078000000000     -0.928788000000000
C      -1.957319000000000     -1.307706000000000     -0.323634000000000
N      -1.773240000000000      0.066528000000000      0.156374000000000
O       0.589205000000000      0.296301000000000      1.199565000000000
O       1.062569000000000     -0.242268000000000     -0.881986000000000
N       1.498288000000000      0.036776000000000      0.231111000000000
O       2.661115000000000      0.107268000000000      0.567252000000000
