# Supplementary material for: Extrapolating Local Coupled Cluster Calculations toward CCSD(T)/CBS Binding Energies of Atmospheric Molecular Clusters
Source: ACS Omega. 2025 Sep 29;10(40):46794–808. doi: 10.1021/acsomega.5c04476 (PMC12529178; doi:10.1021/acsomega.5c04476)
Supplement: Supplementary file 1 [file ao5c04476_si_001.zip › 1na1dma-conf5.xyz]

15

H      -0.186672000000000      0.359148000000000     -0.372352000000000
H      -1.630858000000000      0.401505000000000      1.033560000000000
H      -2.817770000000000     -1.639999000000000      0.382949000000000
H      -1.716173000000000     -1.692101000000000     -1.004266000000000
H      -1.065382000000000     -1.835646000000000      0.635393000000000
H      -2.471619000000000      1.893465000000000     -0.600954000000000
H      -2.546961000000000      0.551846000000000     -1.747206000000000
H      -3.652013000000000      0.585373000000000     -0.364026000000000
C      -2.637978000000000      0.822900000000000     -0.696568000000000
C      -1.825438000000000     -1.353702000000000      0.025088000000000
N      -1.620174000000000      0.097091000000000      0.065309000000000
O       0.812516000000000      0.514662000000000     -0.699149000000000
O       1.014336000000000     -0.282549000000000      1.344659000000000
N       1.589319000000000      0.126726000000000      0.339734000000000
O       2.785638000000000      0.224439000000000      0.168948000000000
