# Supplementary material for: Extrapolating Local Coupled Cluster Calculations toward CCSD(T)/CBS Binding Energies of Atmospheric Molecular Clusters
Source: ACS Omega. 2025 Sep 29;10(40):46794–808. doi: 10.1021/acsomega.5c04476 (PMC12529178; doi:10.1021/acsomega.5c04476)
Supplement: Supplementary file 1 [file ao5c04476_si_001.zip › 1na1eda-conf14.xyz]

17

H      -0.228581110894440      0.986901883720370      0.281020060989660
H       3.001672658458350      0.817741468026670     -1.172116577552740
H       2.794177698891510      1.041893505274650      0.573031571816600
H       1.432759707709650     -1.177048935013430     -0.978428552104060
H       3.023797082156360     -1.342413957578490     -0.238163562730710
H       0.582773602721340     -0.749799088463040      1.270554488946590
H       1.476469037597830     -2.102854130096640      1.332128511255230
H       1.219760706028660      2.392893774892790     -0.495813331535800
H       0.692374397341240      1.190278302704300     -1.460554052772710
C       2.322591366352770      0.659230637322550     -0.330861241140770
C       2.067097286786030     -0.826061125756040     -0.153651780283830
N       1.054175395949540      1.392480547758340     -0.532228768003330
N       1.527019256231230     -1.103993429148210      1.174882256614710
O      -1.327932936641220     -0.266354788885600     -1.164293259110780
O      -1.092621764440960      0.707188618509280      0.804367797558230
N      -1.806904371488670     -0.074968663926230     -0.052385060356600
O      -2.849639012759240     -0.506173619341270      0.386741498410290
