# Supplementary material for: Extrapolating Local Coupled Cluster Calculations toward CCSD(T)/CBS Binding Energies of Atmospheric Molecular Clusters
Source: ACS Omega. 2025 Sep 29;10(40):46794–808. doi: 10.1021/acsomega.5c04476 (PMC12529178; doi:10.1021/acsomega.5c04476)
Supplement: Supplementary file 1 [file ao5c04476_si_001.zip › 1na1eda-conf16.xyz]

17

H      -0.694084768004850     -0.170310016706420     -0.446287831570590
H       1.614086843092360      0.949536486655700     -0.786911429750220
H       1.258400471664020      0.993254307227900      0.934921658745620
H       3.685428373315380      0.761998668205100      0.584195624116480
H       3.052870677199210     -0.708315821223880      1.322969983749260
H       3.722738052164780     -0.398849785142540     -1.502574165627820
H       4.329741934353870     -1.471385044665450     -0.445238995053710
H       1.123978805299260     -1.444120328482690     -0.652820934913510
H       0.528829765216400     -1.210654354047760      0.850658211440770
C       1.626466721321360      0.357505148385650      0.131040140030130
C       3.045569890338610     -0.109473805761760      0.410565898217390
N       0.684981845084810     -0.756971548548850     -0.044324484114730
N       3.490263341270880     -0.963653376212670     -0.693566002906220
O      -1.361042892278790      0.807658634031330      1.405123463390870
O      -1.606538345731290      0.274957007762510     -0.719655959319970
N      -2.056720382891740      0.894328182757590      0.397867565597200
O      -3.113598331414270      1.477515645766230      0.284446257969040
