# Supplementary material for: Extrapolating Local Coupled Cluster Calculations toward CCSD(T)/CBS Binding Energies of Atmospheric Molecular Clusters
Source: ACS Omega. 2025 Sep 29;10(40):46794–808. doi: 10.1021/acsomega.5c04476 (PMC12529178; doi:10.1021/acsomega.5c04476)
Supplement: Supplementary file 1 [file ao5c04476_si_001.zip › 1na1eda-conf17.xyz]

17

H      -0.189440169084360      0.921727401635530      0.175230828186930
H       1.187505225898380     -0.420073375836790     -1.811673463462580
H       2.803409364926720      0.165302000381140     -1.356827921391830
H       0.815528667153920     -1.371684288137040      0.350446716263120
H       2.435064434477590     -1.856367234319030     -0.132428326638370
H       1.688203883033900     -0.054725310402840      1.975783270511590
H       2.989867473711450     -1.009231149304070      1.857351791914980
H       1.789134454036300      1.673630078763110      0.128895201170820
H       1.034281306228720      1.878360152269740     -1.307730846159360
C       1.787828795515870     -0.016418082437090     -0.998215012841790
C       1.824983574468980     -1.001936482449200      0.158943401007440
N       1.157510484337630      1.233567798146680     -0.535020045374790
N       2.416220626432080     -0.357151092514470      1.340030076704150
O      -1.363138342662700     -0.470115655139210     -1.058665411452370
O      -1.029813034915750      0.707091122512450      0.772871386331710
N      -1.782128703590850     -0.162790708341600      0.051596713415890
O      -2.797026039967880     -0.549285174827310      0.590650641814470
