# Supplementary material for: Extrapolating Local Coupled Cluster Calculations toward CCSD(T)/CBS Binding Energies of Atmospheric Molecular Clusters
Source: ACS Omega. 2025 Sep 29;10(40):46794–808. doi: 10.1021/acsomega.5c04476 (PMC12529178; doi:10.1021/acsomega.5c04476)
Supplement: Supplementary file 1 [file ao5c04476_si_001.zip › 1na1eda-conf1.xyz]

17

H      -0.269571680769510      1.142888576911910     -0.232823897422690
H       3.163272323412630      0.881820260828770     -0.189765534539460
H       2.073498506233620      1.616375006532190      1.003477532673160
H       2.657112771064820     -0.767567733455880      1.504694517413360
H       0.926315091700140     -0.503299843343390      1.336466379237410
H       2.369893719135680     -2.335161735109810     -0.054849452841310
H       0.896798684113010     -1.790397794040480     -0.489538589310390
H       1.363070383402290      2.018532012918380     -1.294601387636490
H       1.201899970997540      0.404745356839280     -1.507277936995370
C       2.151509868351530      0.860683745422680      0.221322065990120
C       1.871918714146730     -0.522101627725720      0.789677062798750
N       1.146473117420370      1.150760477648880     -0.816271067353310
N       1.849037745170840     -1.504822703033180     -0.298250316473300
O      -1.144441468591870     -0.880184904152730     -0.457018890945160
O      -1.219066455537210      1.208191126225690      0.238323829044200
N      -1.785412823388560     -0.012546717914950      0.132218620031110
O      -2.882537466862050     -0.132204504551640      0.634078066329360
