# Supplementary material for: Extrapolating Local Coupled Cluster Calculations toward CCSD(T)/CBS Binding Energies of Atmospheric Molecular Clusters
Source: ACS Omega. 2025 Sep 29;10(40):46794–808. doi: 10.1021/acsomega.5c04476 (PMC12529178; doi:10.1021/acsomega.5c04476)
Supplement: Supplementary file 1 [file ao5c04476_si_001.zip › 1na1eda-conf20.xyz]

17

H      -0.555541046737310      1.196687564051530     -0.213075861398620
H       1.715241061642880      1.132025939581450      1.365647190276710
H       0.869917990748800     -0.388222146749210      1.087499196911730
H       3.642527888801640      0.316653592877340      0.017635232186050
H       3.304782047021960     -0.716782515001060      1.391926055096740
H       2.167304434486830     -2.209986276385570     -0.171765559198120
H       2.680296150833210     -1.285700774781390     -1.417991147857990
H       1.545628519483070      1.593224932954980     -0.959850720836270
H       0.866584984402860      0.132479009840860     -1.253769419280950
C       1.585111112121290      0.314030434457220      0.655402172172040
C       2.917660729240560     -0.392177945289000      0.424228690025480
N       0.963717128916680      0.865644298239900     -0.557586919368440
N       2.878190893535480     -1.548491870463140     -0.461372763076320
O      -1.403466540342150     -0.823123661021980     -0.191382380874210
O      -1.543770921872690      1.364649374536460      0.057036708664960
N      -2.119885040531390      0.133682630117230      0.083365518179850
O      -3.293528391751730      0.114779413034380      0.380255008377360
