# Supplementary material for: Extrapolating Local Coupled Cluster Calculations toward CCSD(T)/CBS Binding Energies of Atmospheric Molecular Clusters
Source: ACS Omega. 2025 Sep 29;10(40):46794–808. doi: 10.1021/acsomega.5c04476 (PMC12529178; doi:10.1021/acsomega.5c04476)
Supplement: Supplementary file 1 [file ao5c04476_si_001.zip › 1na1eda-conf21.xyz]

17

H      -0.136660217795880     -0.085829567867500     -0.803193359595280
H       2.255362903961080      1.759422810780170      0.561344179473180
H       0.852899895061480      0.839026392139280      1.095069548334660
H       3.513044653409810     -0.226530584530480      0.062699936680640
H       2.867785186543150     -0.345436353580030      1.696365912358980
H       2.526366968366580     -2.385382606509890      0.391623157120030
H       1.056863899069470     -1.720554120288050      0.638901218965300
H       0.800391058438670      1.706423868800220     -1.262867834211970
H       1.791293768869990      0.439413966307210     -1.630971530196660
C       1.686340578350700      0.843924969544850      0.389514826363110
C       2.591341585695030     -0.351224249658960      0.636120429263990
N       1.110927124750710      0.788951763677570     -0.965110051936480
N       1.950413523499510     -1.580689557966890      0.179749964943860
O      -1.580611622591890      1.329730348777550      0.069611611438360
O      -0.969451469232350     -0.692836916074450     -0.559960040144620
N      -1.892350679303920      0.147011354459480     -0.031222968451730
O      -2.944257157092130     -0.364432518010050      0.289615999594630
