# Supplementary material for: Extrapolating Local Coupled Cluster Calculations toward CCSD(T)/CBS Binding Energies of Atmospheric Molecular Clusters
Source: ACS Omega. 2025 Sep 29;10(40):46794–808. doi: 10.1021/acsomega.5c04476 (PMC12529178; doi:10.1021/acsomega.5c04476)
Supplement: Supplementary file 1 [file ao5c04476_si_001.zip › 1na1eda-conf25.xyz]

17

H      -0.395998211942470      1.085126279012420     -0.452990593559790
H       2.321985244360990      0.751447571316070     -1.183769657577560
H       2.994526191372590      0.813776264086950      0.445075253500080
H       1.439641692984080     -0.971346929344090      1.164859935188580
H       0.765117369512090     -1.049200073793620     -0.456739436606840
H       2.620055922124380     -2.652978568630020      0.084478628840570
H       2.930446320820450     -1.750488100893800     -1.226283713100360
H       0.765218993313420      1.441648933510070      1.204822207874020
H       1.243823932166510      2.479229523867300      0.041437700658460
C       2.088512543943130      0.607244841585690     -0.127505651693220
C       1.677856426610390     -0.835733464918660      0.108536193463170
N       0.979502742763740      1.515653617695150      0.214551994389130
N       2.804808155307740     -1.706021278510930     -0.221676345467780
O      -1.410953932288870     -0.058399604471670      1.123571046980790
O      -1.273984982854710      0.770177370932880     -0.916728498131490
N      -1.930076605252050      0.030809981237440      0.016794630454980
O      -2.970789802941420     -0.467594362681180     -0.352483695212740
