# Supplementary material for: Extrapolating Local Coupled Cluster Calculations toward CCSD(T)/CBS Binding Energies of Atmospheric Molecular Clusters
Source: ACS Omega. 2025 Sep 29;10(40):46794–808. doi: 10.1021/acsomega.5c04476 (PMC12529178; doi:10.1021/acsomega.5c04476)
Supplement: Supplementary file 1 [file ao5c04476_si_001.zip › 1na1eda-conf29.xyz]

17

H      -0.402665633035700      1.067372706981960     -0.485813180531080
H       2.343580819013940      0.715244213176190     -1.198324490341020
H       2.981290194434170      0.821604128592890      0.440952510221180
H       1.277224345006320     -0.928559913629550      1.126407931323130
H       0.839955254960980     -1.086858315404810     -0.568724855277270
H       3.489961741931570     -1.655448961565740      0.529847471664000
H       2.483475663951910     -2.683715162864260     -0.220575812217420
H       0.754132240013140      1.475811109735400      1.156390861981250
H       1.242590798336970      2.477123824205580     -0.036043184740100
C       2.085362283211900      0.599599913911550     -0.147022507141600
C       1.660882911069260     -0.836570462519260      0.103386586072330
N       0.978069892482120      1.519500448166230      0.166552021390160
N       2.786665674395880     -1.718401965495820     -0.196687300535580
O      -1.418516799094850     -0.019314797135850      1.131744284770040
O      -1.289159718119460      0.753230661862470     -0.931003035975840
N      -1.946862679878990      0.048667534247540      0.027769884341100
O      -2.998385988679160     -0.443324962264510     -0.318447185003270
