# Supplementary material for: Extrapolating Local Coupled Cluster Calculations toward CCSD(T)/CBS Binding Energies of Atmospheric Molecular Clusters
Source: ACS Omega. 2025 Sep 29;10(40):46794–808. doi: 10.1021/acsomega.5c04476 (PMC12529178; doi:10.1021/acsomega.5c04476)
Supplement: Supplementary file 1 [file ao5c04476_si_001.zip › 1na1eda-conf2.xyz]

17

H      -0.463501129796320      1.179480227435590      0.535093579981960
H       0.883159330093680      0.240654596456350     -1.177524078840600
H       2.066245738306250      1.522052267340280     -0.935086676728260
H       3.138189601653580     -0.674925016257910     -1.395712285504030
H       3.574558010433030     -0.082193278984600      0.209614110273550
H       1.449035816572480     -2.043092650621130     -0.267408415245450
H       2.882939759439350     -2.326116760178180      0.461626412475310
H       1.044059902028750      0.032199749171480      1.323031028438820
H       1.582871085347680      1.578780862676390      1.305842331138330
C       1.665244960988050      0.603824978366060     -0.508577066839670
C       2.747675019032050     -0.459222841952660     -0.395358942250900
N       1.035272451945900      0.900870860239930      0.788102444822410
N       2.180265713995480     -1.618228720501470      0.292898116628640
O      -1.175933355967660     -0.789096060036220     -0.153992854487930
O      -1.480274581457820      1.343298891710730      0.312180706225990
N      -1.966905956418800      0.148418282110520     -0.097483903699860
O      -3.147910366195680      0.127963613024860     -0.371204506388310
