# Supplementary material for: Extrapolating Local Coupled Cluster Calculations toward CCSD(T)/CBS Binding Energies of Atmospheric Molecular Clusters
Source: ACS Omega. 2025 Sep 29;10(40):46794–808. doi: 10.1021/acsomega.5c04476 (PMC12529178; doi:10.1021/acsomega.5c04476)
Supplement: Supplementary file 1 [file ao5c04476_si_001.zip › 1na1eda-conf30.xyz]

17

H      -0.425014415151760      1.176113340214400      0.049909402509630
H       1.302959998825270     -0.424025863429390     -1.368813591724100
H       2.826348060599600      0.431224453951060     -1.091250333724130
H       2.527795795535660      0.228872931119410      1.335133758844110
H       0.949211438829800     -0.523439039679170      1.101523093981880
H       2.891260368532770     -2.072145288194700      1.421175457936590
H       2.084513111419350     -2.351719651207020      0.042136767932980
H       1.517605036582600      2.162974695050980     -0.014829421747970
H       0.903864592722050      1.899654060786360     -1.494328717188520
C       1.828360459290320      0.246278868301980     -0.690144935391760
C       1.949440793852600     -0.416094001678070      0.669450475807890
N       1.023814177223860      1.477953499824990     -0.579298950417580
N       2.673015958155540     -1.675465605087580      0.515787052546480
O      -1.094335931740900     -0.807313884600360     -0.630109194343680
O      -1.346530142003910      1.059690329838460      0.514432264902850
N      -1.804896020060830     -0.160856119821200      0.130848114306330
O      -2.878582282612040     -0.481421725390130      0.591330755768990
