# Supplementary material for: Extrapolating Local Coupled Cluster Calculations toward CCSD(T)/CBS Binding Energies of Atmospheric Molecular Clusters
Source: ACS Omega. 2025 Sep 29;10(40):46794–808. doi: 10.1021/acsomega.5c04476 (PMC12529178; doi:10.1021/acsomega.5c04476)
Supplement: Supplementary file 1 [file ao5c04476_si_001.zip › 1na1eda-conf36.xyz]

17

H      -0.384707437155350      1.007034548064390      0.274389465327610
H       1.102612609559910     -0.621516170966670     -1.131839536198410
H       2.635947147097280      0.246092850659270     -1.236049845110140
H       2.624229416824560      0.393096516223890      1.298734833110330
H       1.201368519545640     -0.644691465889080      1.293321424698070
H       3.829763766153460     -1.412591615119500      0.258764977816310
H       3.013338389620010     -2.087199386164460      1.491361992470460
H       1.542117393666510      2.096251109528670     -0.111268200510360
H       0.646653860483750      1.674636594886720     -1.411124821257280
C       1.733478379809100      0.111394554728520     -0.632265803206040
C       2.111974981474950     -0.405085561277230      0.744094456673780
N       0.962710707538570      1.359694894759800     -0.499970011133830
N       2.899448477993080     -1.625113808379180      0.598404701120230
O      -1.551308143430850     -0.028491843681250     -1.262150476639090
O      -1.239353514914260      0.718006772732280      0.789758943927530
N      -2.004469089444940      0.065645763892380     -0.127775756231860
O      -3.062108464821410     -0.356543753998530      0.284144655142690
