# Supplementary material for: Extrapolating Local Coupled Cluster Calculations toward CCSD(T)/CBS Binding Energies of Atmospheric Molecular Clusters
Source: ACS Omega. 2025 Sep 29;10(40):46794–808. doi: 10.1021/acsomega.5c04476 (PMC12529178; doi:10.1021/acsomega.5c04476)
Supplement: Supplementary file 1 [file ao5c04476_si_001.zip › 1na1eda-conf37.xyz]

17

H      -0.612576703094260      1.010885766915850     -0.094718344893900
H       1.818599104945080      0.676934066652390      1.107676242651700
H       1.053267476256560     -0.815653257972100      0.580631600429170
H       2.777180910806150     -1.150275669258880     -1.131666507516500
H       3.526226602205400      0.392893124287120     -0.725055651819200
H       4.509144656960570     -1.644669767101040      0.356579825191300
H       4.014218305912860     -0.550766157099180      1.451810417781750
H       1.344937368465610      1.609493383054380     -1.051265028451900
H       0.644930671010510      0.215105008145870     -1.538135546643660
C       1.644502478186240      0.034075246051270      0.242800982659970
C       2.972189634390820     -0.459437336294790     -0.309202644195460
N       0.839459015395580      0.792454527726270     -0.725571412657600
N       3.689114815384200     -1.186646041609420      0.733273606377640
O      -1.496838358203510     -0.976626327298600     -0.342331527717300
O      -1.544149155607330      1.118557768602460      0.347020531973200
N      -2.140022721069870     -0.097977574315360      0.219919162142240
O      -3.254574101944610     -0.181127760486230      0.685912294688540
