# Supplementary material for: Extrapolating Local Coupled Cluster Calculations toward CCSD(T)/CBS Binding Energies of Atmospheric Molecular Clusters
Source: ACS Omega. 2025 Sep 29;10(40):46794–808. doi: 10.1021/acsomega.5c04476 (PMC12529178; doi:10.1021/acsomega.5c04476)
Supplement: Supplementary file 1 [file ao5c04476_si_001.zip › 1na1eda-conf40.xyz]

17

H      -0.629129783498930      1.089118160463300     -0.349615054954930
H       0.880845782904520     -0.896486766213740     -0.038025694511570
H       1.605775937956670     -0.121044924700890     -1.440727534133910
H       3.596225067638580      0.484431266320700     -0.115914798937440
H       2.862767413265840     -0.207834351592870      1.330558599199950
H       4.417970999118420     -1.702773627477560      0.068830446499690
H       2.932587452573290     -2.348677652998820      0.194470098725280
H       0.880131724106200      1.242731211773620      1.056601030701000
H       1.450859636802600      1.965774734026260     -0.293535708782780
C       1.544870304933150     -0.090264240608280     -0.353917589293970
C       2.928110321437790     -0.303012746434330      0.238610542233120
N       0.911499099619330      1.175648272916920      0.043727609338570
N       3.454861853765180     -1.585084162735190     -0.218941277449660
O      -1.374516216776400     -0.282198426927820      1.188290975112150
O      -1.632897531175570      0.988885584209100     -0.596128159098320
N      -2.146624043109780      0.144138617093850      0.336289252548840
O      -3.327328019560900     -0.100131947114230      0.223116262803990
