# Supplementary material for: Extrapolating Local Coupled Cluster Calculations toward CCSD(T)/CBS Binding Energies of Atmospheric Molecular Clusters
Source: ACS Omega. 2025 Sep 29;10(40):46794–808. doi: 10.1021/acsomega.5c04476 (PMC12529178; doi:10.1021/acsomega.5c04476)
Supplement: Supplementary file 1 [file ao5c04476_si_001.zip › 1na1eda-conf4.xyz]

17

H      -0.281062798887330      0.755607870272090      0.231226470193860
H       0.794652955532990     -0.955169904119350     -1.259760082558170
H       2.416647026529560     -0.302890255716170     -1.534182250710570
H       1.242067541774880     -1.012705647578310      1.180521802622830
H       2.392023874023970     -2.006005127780440      0.283717365116750
H       3.269928440728830     -0.349237954561460      2.027338435491110
H       4.003699428923630     -0.286459808317960      0.579347993689310
H       1.752115249074200      1.491578370971610      0.007810516119700
H       0.840166639383620      1.491110349954640     -1.366712861138010
C       1.588936184086990     -0.353005825326280     -0.819952594372700
C       2.073369952908670     -0.977400829208770      0.475611793486900
N       1.046815081395090      0.979632858731060     -0.516309528431370
N       3.120975775580290     -0.127886862565570      1.051214406901230
O      -1.648802072070770     -0.077443873548310     -1.279452098800520
O      -1.157758778406260      0.536275077181160      0.778863521781920
N      -2.034856296463380      0.027269144439120     -0.119422474650450
O      -3.122099204115010     -0.277818582827060      0.322818585258190
