# Supplementary material for: Extrapolating Local Coupled Cluster Calculations toward CCSD(T)/CBS Binding Energies of Atmospheric Molecular Clusters
Source: ACS Omega. 2025 Sep 29;10(40):46794–808. doi: 10.1021/acsomega.5c04476 (PMC12529178; doi:10.1021/acsomega.5c04476)
Supplement: Supplementary file 1 [file ao5c04476_si_001.zip › 1na1eda-conf5.xyz]

17

H      -0.295388880868250      0.959076576204050      0.016705370722110
H       3.198506051123850      1.356738370497570     -0.340745020680770
H       2.174752229854110      1.290355039744770      1.097290739664650
H       2.624178884083950     -0.975074290936490     -0.893760412655090
H       3.405288623813350     -0.816986907928670      0.662911365454930
H       1.187776467164170     -1.047000988553200      1.656602947255510
H       0.557669136094510     -1.318433730448210      0.173408845403330
H       1.094971952141710      2.263684591103510     -0.890101625205770
H       1.090923079279130      0.789379363716440     -1.578994951010690
C       2.297424115609110      0.904344408203650      0.083760380548390
C       2.478208999157500     -0.608492691150150      0.125932435340020
N       1.091259866686240      1.269945792594460     -0.683394051006920
N       1.404555565104160     -1.382405691332820      0.725760676902830
O      -1.258566581597300     -0.744108330986130     -0.988688549572210
O      -1.211535887314390      0.871151898107960      0.509907935392970
N      -1.868868625670810     -0.141395109192090     -0.110163801463790
O      -2.999724994661060     -0.343227299644650      0.271897714910510
