# Supplementary material for: Extrapolating Local Coupled Cluster Calculations toward CCSD(T)/CBS Binding Energies of Atmospheric Molecular Clusters
Source: ACS Omega. 2025 Sep 29;10(40):46794–808. doi: 10.1021/acsomega.5c04476 (PMC12529178; doi:10.1021/acsomega.5c04476)
Supplement: Supplementary file 1 [file ao5c04476_si_001.zip › 1na1eda-conf7.xyz]

17

H      -0.209634258141850      0.435066712149790     -0.928622020869700
H       2.716964976939170      1.580454383741580      0.677076118983350
H       1.238027471974820      0.866542249160520      1.337622285193920
H       3.080885700748750     -0.518864542156600     -0.657862295326300
H       3.190834041848530     -0.713723914441340      1.075854768029850
H       1.001715260149430     -1.674319881622540      1.050128262305720
H       0.888905955870720     -1.504717956224140     -0.562446080403510
H       0.725051525378820      2.222100461729880     -0.527226075449350
H       1.704577860330700      1.370380508579410     -1.508133955922670
C       1.905552319196170      0.874543573657100      0.476135265847820
C       2.490466482026110     -0.516352357946330      0.262797135491930
N       1.104996491204000      1.294705515634230     -0.691483188762740
N       1.546987904916020     -1.622506123364710      0.197598521932590
O      -1.320714065673990      0.573237137168710      0.951574201527090
O      -1.061528500451280     -0.135068133694510     -1.119678528193450
N      -1.778285427716030     -0.101842305346110      0.037035202319450
O      -2.799973738600110     -0.751903327024920      0.035039383295980
