# Supplementary material for: Extrapolating Local Coupled Cluster Calculations toward CCSD(T)/CBS Binding Energies of Atmospheric Molecular Clusters
Source: ACS Omega. 2025 Sep 29;10(40):46794–808. doi: 10.1021/acsomega.5c04476 (PMC12529178; doi:10.1021/acsomega.5c04476)
Supplement: Supplementary file 1 [file ao5c04476_si_001.zip › 1na1eda-conf8.xyz]

17

H      -0.328362874863560      0.700609537905480     -0.743508870018740
H       2.817252659654720      0.985468552184250      0.765322240755610
H       1.203300121048070      0.822701409803110      1.484011370762090
H       2.275085026174460     -1.376480284580050      1.340762115583610
H       0.873180503166790     -1.298216877694450      0.275872900751950
H       3.664098412023510     -1.160053177815970     -0.566407184794530
H       2.495835327689150     -2.155301939478960     -1.098430907245110
H       1.235921286409460      2.175631885842880     -0.571990901735640
H       1.691042103506240      0.828800596646760     -1.390674090338500
C       1.809614598952980      0.585545950697440      0.612659620937400
C       1.883328944864330     -0.918417587223760      0.428241831770920
N       1.172323859735610      1.163768312006220     -0.581145549551770
N       2.673315369332780     -1.214235523408380     -0.771743294850180
O      -1.209114630765100      0.164688096787210      1.212104828225520
O      -1.301590223392170      0.390783932256410     -0.977157552692600
N      -1.890112903577550      0.059871029018010      0.197822026312470
O      -3.041086579959730     -0.313283912946210      0.119300416127510
