# Supplementary material for: Extrapolating Local Coupled Cluster Calculations toward CCSD(T)/CBS Binding Energies of Atmospheric Molecular Clusters
Source: ACS Omega. 2025 Sep 29;10(40):46794–808. doi: 10.1021/acsomega.5c04476 (PMC12529178; doi:10.1021/acsomega.5c04476)
Supplement: Supplementary file 1 [file ao5c04476_si_001.zip › 1na1fa-conf18.xyz]

10

H      -2.629054000000000     -1.477617000000000      0.096726000000000
H       0.760493000000000     -0.236818000000000      0.011235000000000
O      -0.888853000000000      0.880544000000000     -0.047031000000000
O      -3.066065000000000      0.636560000000000     -0.024728000000000
O      -1.720766000000000     -1.126215000000000      0.072979000000000
O       1.616508000000000     -0.693316000000000      0.027743000000000
O       3.762423000000000     -0.055662000000000     -0.024077000000000
N      -1.920958000000000      0.250742000000000     -0.006506000000000
C       2.595362000000000      0.230204000000000     -0.028986000000000
H       2.219629000000000      1.262070000000000     -0.079725000000000
