# Supplementary material for: Extrapolating Local Coupled Cluster Calculations toward CCSD(T)/CBS Binding Energies of Atmospheric Molecular Clusters
Source: ACS Omega. 2025 Sep 29;10(40):46794–808. doi: 10.1021/acsomega.5c04476 (PMC12529178; doi:10.1021/acsomega.5c04476)
Supplement: Supplementary file 1 [file ao5c04476_si_001.zip › 1na1fa-conf1.xyz]

10

H      -0.004662000000000     -1.043286000000000      0.000298000000000
H       1.054432000000000      1.135154000000000     -0.000059000000000
O      -0.732867000000000      1.047292000000000      0.000949000000000
O      -2.724627000000000      0.163917000000000     -0.000432000000000
O      -1.001960000000000     -1.150850000000000     -0.000186000000000
O       2.038067000000000      1.100036000000000     -0.000542000000000
O       1.639284000000000     -1.124477000000000      0.000410000000000
N      -1.521508000000000      0.102931000000000      0.000036000000000
C       2.398005000000000     -0.168265000000000     -0.000236000000000
H       3.482616000000000     -0.279182000000000     -0.000637000000000
