# Supplementary material for: Extrapolating Local Coupled Cluster Calculations toward CCSD(T)/CBS Binding Energies of Atmospheric Molecular Clusters
Source: ACS Omega. 2025 Sep 29;10(40):46794–808. doi: 10.1021/acsomega.5c04476 (PMC12529178; doi:10.1021/acsomega.5c04476)
Supplement: Supplementary file 1 [file ao5c04476_si_001.zip › 1na1fa-conf2.xyz]

10

H      -0.167710000000000     -0.975246000000000     -0.000487000000000
H       3.769666000000000     -0.242611000000000      0.003699000000000
O      -1.018823000000000      1.021108000000000     -0.001674000000000
O      -2.957843000000000      0.008613000000000      0.000474000000000
O      -1.139876000000000     -1.185007000000000      0.000247000000000
O       3.302157000000000      0.609299000000000      0.001911000000000
O       1.529766000000000     -0.775069000000000     -0.000018000000000
N      -1.751491000000000      0.043634000000000     -0.000372000000000
C       1.997939000000000      0.346792000000000     -0.000288000000000
H       1.403635000000000      1.259466000000000     -0.002350000000000
