# Supplementary material for: Extrapolating Local Coupled Cluster Calculations toward CCSD(T)/CBS Binding Energies of Atmospheric Molecular Clusters
Source: ACS Omega. 2025 Sep 29;10(40):46794–808. doi: 10.1021/acsomega.5c04476 (PMC12529178; doi:10.1021/acsomega.5c04476)
Supplement: Supplementary file 1 [file ao5c04476_si_001.zip › 1na1fa-conf3.xyz]

10

H       0.026262000000000     -0.628580000000000     -0.351082000000000
H       1.453629000000000      0.938957000000000     -0.304399000000000
O      -2.257213000000000      1.275949000000000     -0.331295000000000
O      -1.862674000000000     -0.586346000000000      0.757318000000000
O      -0.413029000000000      0.172830000000000     -0.738536000000000
O       2.366216000000000      0.743224000000000     -0.018116000000000
O       1.557900000000000     -1.368209000000000      0.179595000000000
N      -1.621789000000000      0.296507000000000     -0.036860000000000
C       2.457035000000000     -0.554481000000000      0.265592000000000
H       3.466263000000000     -0.805669000000000      0.593861000000000
