# Supplementary material for: Extrapolating Local Coupled Cluster Calculations toward CCSD(T)/CBS Binding Energies of Atmospheric Molecular Clusters
Source: ACS Omega. 2025 Sep 29;10(40):46794–808. doi: 10.1021/acsomega.5c04476 (PMC12529178; doi:10.1021/acsomega.5c04476)
Supplement: Supplementary file 1 [file ao5c04476_si_001.zip › 1na1fa-conf4.xyz]

10

H      -1.245867000000000     -1.677249000000000     -0.682922000000000
H       1.051285000000000      1.068608000000000     -0.548427000000000
O      -0.896517000000000      1.186283000000000     -0.197719000000000
O      -1.904878000000000     -0.401502000000000      0.924245000000000
O      -0.993248000000000     -0.812782000000000     -1.053186000000000
O       2.009011000000000      0.913331000000000     -0.438503000000000
O       1.259636000000000     -0.762772000000000      0.890447000000000
N      -1.292784000000000      0.058435000000000     -0.008814000000000
C       2.158509000000000     -0.129716000000000      0.384884000000000
H       3.220594000000000     -0.334096000000000      0.540696000000000
