# Supplementary material for: Extrapolating Local Coupled Cluster Calculations toward CCSD(T)/CBS Binding Energies of Atmospheric Molecular Clusters
Source: ACS Omega. 2025 Sep 29;10(40):46794–808. doi: 10.1021/acsomega.5c04476 (PMC12529178; doi:10.1021/acsomega.5c04476)
Supplement: Supplementary file 1 [file ao5c04476_si_001.zip › 1na1fa-conf5.xyz]

10

H      -0.133709000000000     -0.985741000000000      0.001390000000000
H       3.465423000000000      1.545034000000000     -0.004016000000000
O      -2.941372000000000     -0.045941000000000      0.000786000000000
O      -1.020522000000000      0.999146000000000     -0.001453000000000
O      -1.104665000000000     -1.208300000000000      0.002118000000000
O       3.305787000000000      0.591924000000000     -0.001161000000000
O       1.548381000000000     -0.760218000000000      0.000967000000000
N      -1.735446000000000      0.007329000000000      0.000326000000000
C       1.988221000000000      0.366543000000000     -0.002059000000000
H       1.352413000000000      1.256605000000000     -0.005689000000000
