# Supplementary material for: Extrapolating Local Coupled Cluster Calculations toward CCSD(T)/CBS Binding Energies of Atmospheric Molecular Clusters
Source: ACS Omega. 2025 Sep 29;10(40):46794–808. doi: 10.1021/acsomega.5c04476 (PMC12529178; doi:10.1021/acsomega.5c04476)
Supplement: Supplementary file 1 [file ao5c04476_si_001.zip › 1na1fa-conf7.xyz]

10

H      -0.051764000000000     -0.938211000000000      0.371475000000000
H       2.552446000000000      1.704619000000000     -0.105944000000000
O      -2.703436000000000      0.356401000000000      0.540109000000000
O      -1.014284000000000      0.592554000000000     -0.831818000000000
O      -0.930999000000000     -0.873681000000000      0.822471000000000
O       1.953819000000000      1.001369000000000      0.178271000000000
O       1.518071000000000     -1.103743000000000     -0.395559000000000
N      -1.600296000000000      0.104324000000000      0.118091000000000
C       2.169974000000000     -0.099504000000000     -0.550129000000000
H       2.978538000000000     -0.020409000000000     -1.284357000000000
