# Supplementary material for: Extrapolating Local Coupled Cluster Calculations toward CCSD(T)/CBS Binding Energies of Atmospheric Molecular Clusters
Source: ACS Omega. 2025 Sep 29;10(40):46794–808. doi: 10.1021/acsomega.5c04476 (PMC12529178; doi:10.1021/acsomega.5c04476)
Supplement: Supplementary file 1 [file ao5c04476_si_001.zip › 1na1ma-conf1.xyz]

12

H       0.461266000000000      0.798493000000000     -0.230558000000000
H       2.585840000000000      1.078373000000000     -0.875472000000000
H       1.842899000000000     -0.297218000000000     -1.339229000000000
H       2.582252000000000      0.368792000000000      1.425791000000000
H       1.758798000000000     -1.103362000000000      0.910914000000000
H       3.442457000000000     -0.820150000000000      0.434220000000000
C       2.477975000000000     -0.344955000000000      0.612334000000000
N       1.946405000000000      0.354430000000000     -0.569247000000000
O      -0.617086000000000     -1.107697000000000     -0.287483000000000
O      -0.505343000000000      1.070125000000000      0.041171000000000
N      -1.221333000000000     -0.084859000000000      0.015631000000000
O      -2.393640000000000      0.022898000000000      0.299780000000000
