# Supplementary material for: Extrapolating Local Coupled Cluster Calculations toward CCSD(T)/CBS Binding Energies of Atmospheric Molecular Clusters
Source: ACS Omega. 2025 Sep 29;10(40):46794–808. doi: 10.1021/acsomega.5c04476 (PMC12529178; doi:10.1021/acsomega.5c04476)
Supplement: Supplementary file 1 [file ao5c04476_si_001.zip › 1na-1nta-1.xyz]

5

H      -1.746861000000000      0.225012000000000      0.000032000000000
O      -1.162943000000000     -0.553451000000000      0.000016000000000
O       1.014002000000000     -0.757360000000000     -0.000008000000000
O       0.129937000000000      1.250415000000000      0.000013000000000
N       0.112574000000000      0.037534000000000     -0.000013000000000
