# Supplementary material for: Extrapolating Local Coupled Cluster Calculations toward CCSD(T)/CBS Binding Energies of Atmospheric Molecular Clusters
Source: ACS Omega. 2025 Sep 29;10(40):46794–808. doi: 10.1021/acsomega.5c04476 (PMC12529178; doi:10.1021/acsomega.5c04476)
Supplement: Supplementary file 1 [file ao5c04476_si_001.zip › 1na1tma-conf1.xyz]

18

H      -0.306320660343220      0.479915024724250     -0.000809246123120
H      -2.588719612928530     -1.204341017490230     -1.250544233006420
H      -1.410775491377930     -0.158638402859620     -2.084123389147530
H      -0.838076387833820     -1.578663558982890     -1.189621104474670
H      -2.158314964506680      1.778137677460200     -0.887015237422380
H      -3.377812753113310      0.829595262179670      0.000591214546720
H      -2.157349544594640      1.779125499447020      0.885815892809780
H      -1.408584682727540     -0.156375813605530      2.084265809929690
H      -2.587409487749840     -1.202975679461120      1.253059814662510
H      -0.836834778377180     -1.577378246500970      1.190698911765030
C      -1.580952330689550     -0.786557064226210     -1.212318991881010
C      -2.343023048390520      1.176278631202340     -0.000163477170890
C      -1.579682113833360     -0.785239055406680      1.213322380291920
N      -1.421150666073430      0.031349106596870     -0.000024679836010
O       1.293713838147360     -1.080004421036460      0.001083314366780
O       0.848514734810510      1.060419170266550     -0.001404699651140
N       1.731512968316950      0.085738231348360      0.000059917231920
O       2.917314981264710      0.379235656344460      0.000056803108820
