# Supplementary material for: Extrapolating Local Coupled Cluster Calculations toward CCSD(T)/CBS Binding Energies of Atmospheric Molecular Clusters
Source: ACS Omega. 2025 Sep 29;10(40):46794–808. doi: 10.1021/acsomega.5c04476 (PMC12529178; doi:10.1021/acsomega.5c04476)
Supplement: Supplementary file 1 [file ao5c04476_si_001.zip › 1na1w-conf4.xyz]

8

H      -0.584798937702470     -0.708677338161860      0.422578696107640
H      -1.780412679218060      0.132000674468370     -1.040897772534040
H      -2.856112318891650     -0.263062597148850     -0.019867042641950
O       0.297102902137060     -0.817049579785030      0.870192039412180
O       0.609107959872490      0.666867830001110     -0.739534580375500
O      -2.042905992654260     -0.570372298442250     -0.432809138620350
N       1.117496462079500      0.045131794602900      0.181724625007400
O       2.257182604377380      0.083000514465600      0.575404173644630
