# Supplementary material for: Extrapolating Local Coupled Cluster Calculations toward CCSD(T)/CBS Binding Energies of Atmospheric Molecular Clusters
Source: ACS Omega. 2025 Sep 29;10(40):46794–808. doi: 10.1021/acsomega.5c04476 (PMC12529178; doi:10.1021/acsomega.5c04476)
Supplement: Supplementary file 1 [file ao5c04476_si_001.zip › 1na1w-conf5.xyz]

8

H       0.813274365806780     -0.978155260480960     -1.662281184017090
H      -1.823138423353090     -0.144185738259940      0.793602545418970
H      -3.167170879684380      0.109442534605250      1.451761170065750
O       0.160245511555500     -0.748680154224470     -0.977539542272490
O       1.987761172080110      0.429188318985040     -0.534010701945640
O      -2.737611876332340     -0.448892722341570      0.798087981937770
N       0.853961372325240      0.175227715375630     -0.192996436802390
O       0.208187757602190      0.597686306341010      0.734886167615110
