# Supplementary material for: Extrapolating Local Coupled Cluster Calculations toward CCSD(T)/CBS Binding Energies of Atmospheric Molecular Clusters
Source: ACS Omega. 2025 Sep 29;10(40):46794–808. doi: 10.1021/acsomega.5c04476 (PMC12529178; doi:10.1021/acsomega.5c04476)
Supplement: Supplementary file 1 [file ao5c04476_si_001.zip › 1sa1a-1sa1am-2.xyz]

11

H      -1.382289000000000      0.055228000000000      0.753530000000000
H       1.724653000000000     -1.451656000000000      0.530335000000000
H      -3.474089000000000      0.491043000000000      0.245198000000000
H      -3.121024000000000     -1.092514000000000      0.029489000000000
H      -2.442509000000000      0.036921000000000     -0.948813000000000
N      -2.734512000000000     -0.157102000000000      0.004427000000000
O       1.017505000000000     -1.318065000000000     -0.119101000000000
O      -0.430627000000000      0.251104000000000      1.138021000000000
O       1.749901000000000      0.987725000000000      0.361217000000000
O      -0.096552000000000      0.479028000000000     -1.283477000000000
S       0.591733000000000      0.234438000000000     -0.038308000000000
