# Supplementary material for: Extrapolating Local Coupled Cluster Calculations toward CCSD(T)/CBS Binding Energies of Atmospheric Molecular Clusters
Source: ACS Omega. 2025 Sep 29;10(40):46794–808. doi: 10.1021/acsomega.5c04476 (PMC12529178; doi:10.1021/acsomega.5c04476)
Supplement: Supplementary file 1 [file ao5c04476_si_001.zip › 1sa1a-1sa1am-3.xyz]

11

H      -1.402596000000000      0.191044000000000      0.726443000000000
H       0.836233000000000     -2.074087000000000     -0.062405000000000
H      -3.123363000000000      1.399546000000000      0.149208000000000
H      -3.513643000000000     -0.188164000000000      0.201708000000000
H      -2.486836000000000      0.366159000000000     -0.955066000000000
N      -2.760809000000000      0.463165000000000      0.017838000000000
O       1.389745000000000     -1.331193000000000      0.220949000000000
O      -0.446887000000000      0.019428000000000      1.113350000000000
O       1.540872000000000      1.067832000000000      0.098460000000000
O      -0.153196000000000     -0.140083000000000     -1.311610000000000
S       0.578140000000000      0.019713000000000     -0.066014000000000
