# Supplementary material for: Extrapolating Local Coupled Cluster Calculations toward CCSD(T)/CBS Binding Energies of Atmospheric Molecular Clusters
Source: ACS Omega. 2025 Sep 29;10(40):46794–808. doi: 10.1021/acsomega.5c04476 (PMC12529178; doi:10.1021/acsomega.5c04476)
Supplement: Supplementary file 1 [file ao5c04476_si_001.zip › 1sa1dma-conf10.xyz]

17

H       2.604650000000000      0.305081000000000     -1.472083000000000
S      -1.131505000000000      0.017406000000000      0.057386000000000
O      -2.393409000000000     -0.994144000000000      0.014480000000000
O      -0.378541000000000     -0.269182000000000     -1.215756000000000
O      -0.309719000000000     -0.377349000000000      1.211921000000000
O      -1.733426000000000      1.330616000000000      0.091749000000000
H      -2.043349000000000     -1.884378000000000      0.160895000000000
N       2.060259000000000      0.203035000000000     -0.619151000000000
H       1.023314000000000     -0.035215000000000     -0.916030000000000
C       2.028098000000000      1.492432000000000      0.111310000000000
H       1.569527000000000      2.243113000000000     -0.526025000000000
H       3.039397000000000      1.785694000000000      0.383253000000000
H       1.414612000000000      1.347912000000000      0.995860000000000
C       2.597871000000000     -0.906809000000000      0.197872000000000
H       3.605945000000000     -0.666355000000000      0.527995000000000
H       2.604819000000000     -1.812533000000000     -0.401842000000000
H       1.927677000000000     -1.031874000000000      1.043075000000000
