# Supplementary material for: Extrapolating Local Coupled Cluster Calculations toward CCSD(T)/CBS Binding Energies of Atmospheric Molecular Clusters
Source: ACS Omega. 2025 Sep 29;10(40):46794–808. doi: 10.1021/acsomega.5c04476 (PMC12529178; doi:10.1021/acsomega.5c04476)
Supplement: Supplementary file 1 [file ao5c04476_si_001.zip › 1sa1dma-conf12.xyz]

17

H       1.299226000000000      0.590547000000000      0.513636000000000
S      -1.102238000000000      0.025141000000000     -0.157153000000000
O      -2.430316000000000     -0.446517000000000      0.633289000000000
O      -0.321837000000000     -1.218187000000000     -0.410755000000000
O      -0.360221000000000      0.902598000000000      0.790682000000000
O      -1.612047000000000      0.684368000000000     -1.337950000000000
H      -2.138323000000000     -0.895046000000000      1.439590000000000
N       1.975717000000000      0.017314000000000     -0.046549000000000
H       1.321524000000000     -0.774480000000000     -0.259897000000000
C       3.161893000000000     -0.395386000000000      0.716748000000000
H       3.740594000000000      0.484472000000000      0.985560000000000
H       3.768783000000000     -1.059581000000000      0.106952000000000
H       2.840806000000000     -0.912968000000000      1.615791000000000
C       2.266796000000000      0.735473000000000     -1.304430000000000
H       2.826336000000000      1.639312000000000     -1.078385000000000
H       1.319792000000000      0.989095000000000     -1.774567000000000
H       2.847765000000000      0.090406000000000     -1.958223000000000
