# Supplementary material for: Extrapolating Local Coupled Cluster Calculations toward CCSD(T)/CBS Binding Energies of Atmospheric Molecular Clusters
Source: ACS Omega. 2025 Sep 29;10(40):46794–808. doi: 10.1021/acsomega.5c04476 (PMC12529178; doi:10.1021/acsomega.5c04476)
Supplement: Supplementary file 1 [file ao5c04476_si_001.zip › 1sa1dma-conf1.xyz]

17

H       1.288865000000000     -0.020471000000000     -0.789811000000000
S      -1.185919000000000      0.157995000000000     -0.012662000000000
O      -1.877441000000000     -1.318017000000000     -0.026960000000000
O      -0.345488000000000      0.115154000000000     -1.230024000000000
O      -0.341351000000000      0.173324000000000      1.213319000000000
O      -2.272383000000000      1.116365000000000     -0.007138000000000
H      -2.735800000000000     -1.209503000000000      0.407162000000000
N       1.959732000000000     -0.090239000000000      0.012032000000000
H       1.230849000000000      0.010118000000000      0.769697000000000
C       2.907871000000000      1.034346000000000      0.022823000000000
H       3.500326000000000      0.996535000000000      0.933369000000000
H       2.343499000000000      1.961679000000000     -0.011395000000000
H       3.560932000000000      0.966362000000000     -0.843551000000000
C       2.579958000000000     -1.424123000000000      0.058576000000000
H       1.789691000000000     -2.169431000000000      0.047539000000000
H       3.164058000000000     -1.517639000000000      0.970493000000000
H       3.224692000000000     -1.554784000000000     -0.806839000000000
