# Supplementary material for: Extrapolating Local Coupled Cluster Calculations toward CCSD(T)/CBS Binding Energies of Atmospheric Molecular Clusters
Source: ACS Omega. 2025 Sep 29;10(40):46794–808. doi: 10.1021/acsomega.5c04476 (PMC12529178; doi:10.1021/acsomega.5c04476)
Supplement: Supplementary file 1 [file ao5c04476_si_001.zip › 1sa1dma-conf3.xyz]

17

H       2.728310000000000      0.152777000000000     -1.309227000000000
S      -1.115716000000000      0.198259000000000      0.077521000000000
O      -1.290124000000000      1.556522000000000      0.964869000000000
O      -0.247510000000000      0.623046000000000     -1.073946000000000
O      -2.450433000000000     -0.191518000000000     -0.330020000000000
O      -0.369421000000000     -0.685434000000000      0.973188000000000
H      -2.097896000000000      1.980053000000000      0.640655000000000
N       2.118831000000000     -0.190930000000000     -0.571068000000000
H       1.099372000000000      0.167598000000000     -0.801501000000000
C       2.532419000000000      0.383986000000000      0.728744000000000
H       3.541449000000000      0.058149000000000      0.971081000000000
H       1.820375000000000      0.039470000000000      1.472433000000000
H       2.490623000000000      1.467379000000000      0.660505000000000
C       2.115144000000000     -1.670881000000000     -0.571829000000000
H       3.112338000000000     -2.041298000000000     -0.344888000000000
H       1.796604000000000     -2.018686000000000     -1.550369000000000
H       1.398127000000000     -1.989032000000000      0.178552000000000
