# Supplementary material for: Extrapolating Local Coupled Cluster Calculations toward CCSD(T)/CBS Binding Energies of Atmospheric Molecular Clusters
Source: ACS Omega. 2025 Sep 29;10(40):46794–808. doi: 10.1021/acsomega.5c04476 (PMC12529178; doi:10.1021/acsomega.5c04476)
Supplement: Supplementary file 1 [file ao5c04476_si_001.zip › 1sa1dma-conf6.xyz]

17

H       2.666716000000000      0.508517000000000     -1.211533000000000
S      -1.175884000000000      0.237707000000000      0.019974000000000
O      -0.749210000000000     -1.231542000000000      0.674106000000000
O      -0.379411000000000      0.167715000000000     -1.244596000000000
O      -0.637075000000000      1.231006000000000      0.944008000000000
O      -2.610057000000000      0.193882000000000     -0.165835000000000
H      -1.424869000000000     -1.428737000000000      1.339129000000000
N       2.070035000000000     -0.021919000000000     -0.581859000000000
H       1.020447000000000      0.169234000000000     -0.870884000000000
C       2.300796000000000      0.412521000000000      0.815829000000000
H       3.333839000000000      0.209471000000000      1.090730000000000
H       1.614654000000000     -0.139403000000000      1.449913000000000
H       2.071330000000000      1.469481000000000      0.898799000000000
C       2.287527000000000     -1.472969000000000     -0.774894000000000
H       3.298026000000000     -1.741193000000000     -0.475770000000000
H       2.121927000000000     -1.717087000000000     -1.820068000000000
H       1.554359000000000     -1.992095000000000     -0.164050000000000
