# Supplementary material for: Extrapolating Local Coupled Cluster Calculations toward CCSD(T)/CBS Binding Energies of Atmospheric Molecular Clusters
Source: ACS Omega. 2025 Sep 29;10(40):46794–808. doi: 10.1021/acsomega.5c04476 (PMC12529178; doi:10.1021/acsomega.5c04476)
Supplement: Supplementary file 1 [file ao5c04476_si_001.zip › 1sa1eda-conf10.xyz]

19

H       0.529284000000000      1.090187000000000      0.961589000000000
H      -2.956000000000000     -1.302529000000000      0.591248000000000
H       3.388411000000000      1.380403000000000      0.119803000000000
H       2.800562000000000      0.746203000000000      1.676813000000000
H       3.324871000000000     -1.087038000000000      0.005554000000000
H       1.638900000000000     -1.090786000000000      0.524589000000000
H       2.591755000000000     -0.606062000000000     -2.097653000000000
H       1.052508000000000     -0.850477000000000     -1.566065000000000
H       1.384482000000000      2.559698000000000      0.695246000000000
H       1.046152000000000      1.499183000000000     -0.556106000000000
C       2.589167000000000      0.829068000000000      0.612572000000000
C       2.385714000000000     -0.534644000000000     -0.041857000000000
N       1.323460000000000      1.581496000000000      0.433782000000000
N       1.909028000000000     -0.328324000000000     -1.407754000000000
O      -1.162530000000000      0.936711000000000     -0.856394000000000
O      -0.796204000000000     -1.494708000000000     -0.506034000000000
O      -0.608157000000000      0.088621000000000      1.363346000000000
O      -2.821798000000000     -0.374739000000000      0.349532000000000
S      -1.242585000000000     -0.212023000000000      0.042310000000000
