# Supplementary material for: Extrapolating Local Coupled Cluster Calculations toward CCSD(T)/CBS Binding Energies of Atmospheric Molecular Clusters
Source: ACS Omega. 2025 Sep 29;10(40):46794–808. doi: 10.1021/acsomega.5c04476 (PMC12529178; doi:10.1021/acsomega.5c04476)
Supplement: Supplementary file 1 [file ao5c04476_si_001.zip › 1sa1eda-conf13.xyz]

19

H       0.702832000000000      0.734601000000000      0.733524000000000
H      -1.597974000000000      1.648838000000000     -1.647654000000000
H       1.120935000000000     -0.114509000000000     -1.433179000000000
H       2.883914000000000      0.132041000000000     -1.240951000000000
H       1.083958000000000     -1.639241000000000      0.462305000000000
H       2.239573000000000     -2.233766000000000     -0.723636000000000
H       2.889409000000000     -1.957979000000000      1.805583000000000
H       3.991888000000000     -1.551671000000000      0.683043000000000
H       2.399271000000000      0.813753000000000      1.025701000000000
H       1.686768000000000      1.863783000000000     -0.080943000000000
C       1.951332000000000     -0.114273000000000     -0.733296000000000
C       2.049445000000000     -1.438934000000000     -0.000426000000000
N       1.687425000000000      0.922559000000000      0.299737000000000
N       3.074958000000000     -1.318302000000000      1.044188000000000
O      -1.084510000000000     -0.961548000000000     -0.831125000000000
O      -2.925250000000000      0.411477000000000      0.117803000000000
O      -0.678156000000000      0.403156000000000      1.166893000000000
O      -0.951490000000000      1.514525000000000     -0.939699000000000
S      -1.504068000000000      0.206970000000000     -0.060914000000000
