# Supplementary material for: Extrapolating Local Coupled Cluster Calculations toward CCSD(T)/CBS Binding Energies of Atmospheric Molecular Clusters
Source: ACS Omega. 2025 Sep 29;10(40):46794–808. doi: 10.1021/acsomega.5c04476 (PMC12529178; doi:10.1021/acsomega.5c04476)
Supplement: Supplementary file 1 [file ao5c04476_si_001.zip › 1sa1eda-conf14.xyz]

19

H       0.945211000000000      1.652676000000000      1.313945000000000
H      -1.920294000000000     -1.909786000000000     -0.518560000000000
H       3.101652000000000      0.484832000000000      1.541411000000000
H       1.644845000000000     -0.523930000000000      1.399716000000000
H       3.425403000000000      0.232727000000000     -0.970106000000000
H       3.635584000000000     -1.231141000000000     -0.040574000000000
H       1.456410000000000     -1.924690000000000     -0.722972000000000
H       1.208753000000000     -0.574734000000000     -1.564959000000000
H       2.047785000000000      2.095033000000000      0.136371000000000
H       0.692143000000000      1.068090000000000     -0.198054000000000
C       2.311179000000000      0.152684000000000      0.868015000000000
C       2.886785000000000     -0.513014000000000     -0.377804000000000
N       1.481769000000000      1.336044000000000      0.505157000000000
N       1.939875000000000     -1.197254000000000     -1.237720000000000
O      -2.824011000000000      0.222639000000000     -0.022570000000000
O      -0.560934000000000      0.658311000000000     -0.915408000000000
O      -0.817039000000000      0.292771000000000      1.473356000000000
O      -1.142596000000000     -1.579316000000000     -0.045837000000000
S      -1.401500000000000      0.025287000000000      0.155732000000000
