# Supplementary material for: Extrapolating Local Coupled Cluster Calculations toward CCSD(T)/CBS Binding Energies of Atmospheric Molecular Clusters
Source: ACS Omega. 2025 Sep 29;10(40):46794–808. doi: 10.1021/acsomega.5c04476 (PMC12529178; doi:10.1021/acsomega.5c04476)
Supplement: Supplementary file 1 [file ao5c04476_si_001.zip › 1sa1eda-conf19.xyz]

19

H       0.669798000000000      1.388793000000000     -0.237388000000000
H      -3.339164000000000      0.375841000000000      0.304777000000000
H       3.615322000000000      0.865797000000000     -0.066060000000000
H       2.505872000000000      1.388203000000000      1.229935000000000
H       3.045867000000000     -1.103349000000000      1.239871000000000
H       1.325059000000000     -0.754824000000000      1.133909000000000
H       2.797766000000000     -2.205856000000000     -0.700873000000000
H       1.251043000000000     -1.667863000000000     -0.878100000000000
H       1.949978000000000      2.152213000000000     -1.105643000000000
H       1.579022000000000      0.550842000000000     -1.406817000000000
C       2.607660000000000      0.776747000000000      0.335774000000000
C       2.271296000000000     -0.687966000000000      0.596064000000000
N       1.652539000000000      1.278067000000000     -0.685180000000000
N       2.207939000000000     -1.386945000000000     -0.688355000000000
O      -0.560140000000000     -0.605921000000000     -0.903082000000000
O      -1.539430000000000     -0.762264000000000      1.383248000000000
O      -0.623276000000000      1.358943000000000      0.527412000000000
O      -2.708031000000000      0.431690000000000     -0.426968000000000
S      -1.265710000000000      0.045543000000000      0.205688000000000
