# Supplementary material for: Extrapolating Local Coupled Cluster Calculations toward CCSD(T)/CBS Binding Energies of Atmospheric Molecular Clusters
Source: ACS Omega. 2025 Sep 29;10(40):46794–808. doi: 10.1021/acsomega.5c04476 (PMC12529178; doi:10.1021/acsomega.5c04476)
Supplement: Supplementary file 1 [file ao5c04476_si_001.zip › 1sa1eda-conf1.xyz]

19

H       1.494841000000000      0.775929000000000      1.264798000000000
H      -1.984424000000000     -1.112272000000000     -1.785568000000000
H       2.442065000000000      1.138464000000000     -1.472671000000000
H       3.541674000000000      0.914068000000000     -0.086926000000000
H       1.322936000000000     -0.988617000000000     -0.964756000000000
H       3.058067000000000     -1.286330000000000     -1.024553000000000
H       1.294321000000000     -1.523936000000000      1.178573000000000
H       2.864954000000000     -2.012838000000000      1.092485000000000
H       1.796598000000000      2.304573000000000      0.662760000000000
H       0.562966000000000      1.331997000000000     -0.043642000000000
C       2.546422000000000      0.710163000000000     -0.477724000000000
C       2.269211000000000     -0.788964000000000     -0.461040000000000
N       1.550043000000000      1.351645000000000      0.416220000000000
N       2.236491000000000     -1.239869000000000      0.930828000000000
O      -2.834008000000000      0.049447000000000      0.163985000000000
O      -0.808847000000000      1.216247000000000     -0.623661000000000
O      -0.562464000000000     -0.555873000000000      1.024488000000000
O      -1.190038000000000     -1.152410000000000     -1.233589000000000
S      -1.405616000000000     -0.033644000000000     -0.054916000000000
