# Supplementary material for: Extrapolating Local Coupled Cluster Calculations toward CCSD(T)/CBS Binding Energies of Atmospheric Molecular Clusters
Source: ACS Omega. 2025 Sep 29;10(40):46794–808. doi: 10.1021/acsomega.5c04476 (PMC12529178; doi:10.1021/acsomega.5c04476)
Supplement: Supplementary file 1 [file ao5c04476_si_001.zip › 1sa1eda-conf20.xyz]

19

H       0.561551000000000      0.515738000000000      1.111472000000000
H      -3.094111000000000     -1.311191000000000      0.192504000000000
H       1.398273000000000      1.154539000000000     -1.102460000000000
H       2.660614000000000      2.143220000000000     -0.335835000000000
H       3.706419000000000      0.067638000000000     -0.866868000000000
H       3.461977000000000      0.042612000000000      0.862113000000000
H       1.526834000000000     -1.390934000000000      0.463168000000000
H       1.834655000000000     -1.382989000000000     -1.119552000000000
H       1.684316000000000      1.654469000000000      1.776726000000000
H       0.448961000000000      2.111019000000000      0.745590000000000
C       2.057334000000000      1.240054000000000     -0.240777000000000
C       2.936364000000000      0.000875000000000     -0.096860000000000
N       1.162269000000000      1.407109000000000      0.940876000000000
N       2.276322000000000     -1.284760000000000     -0.212024000000000
O      -1.109792000000000      1.090777000000000     -0.513085000000000
O      -1.106645000000000     -1.319703000000000     -1.151296000000000
O      -0.456069000000000     -0.597081000000000      1.111892000000000
O      -2.809360000000000     -0.404396000000000      0.377141000000000
S      -1.271901000000000     -0.310797000000000     -0.117025000000000
