# Supplementary material for: Extrapolating Local Coupled Cluster Calculations toward CCSD(T)/CBS Binding Energies of Atmospheric Molecular Clusters
Source: ACS Omega. 2025 Sep 29;10(40):46794–808. doi: 10.1021/acsomega.5c04476 (PMC12529178; doi:10.1021/acsomega.5c04476)
Supplement: Supplementary file 1 [file ao5c04476_si_001.zip › 1sa1eda-conf25.xyz]

19

H       0.621902000000000      0.219421000000000      1.043706000000000
H      -1.462419000000000      0.427592000000000     -2.431696000000000
H       1.794565000000000     -2.444175000000000      0.429436000000000
H       0.770463000000000     -1.410100000000000     -0.597102000000000
H       3.190330000000000     -1.077306000000000     -1.148064000000000
H       2.455717000000000      0.384726000000000     -0.491683000000000
H       4.283205000000000     -1.401956000000000      0.915372000000000
H       4.315218000000000      0.219280000000000      0.813200000000000
H       0.150977000000000     -1.226569000000000      1.718355000000000
H       1.714959000000000     -0.657702000000000      2.069334000000000
C       1.539902000000000     -1.416615000000000      0.170911000000000
C       2.767789000000000     -0.630465000000000     -0.245778000000000
N       0.978499000000000     -0.747147000000000      1.370018000000000
N       3.695878000000000     -0.577005000000000      0.889926000000000
O      -1.527676000000000     -0.549358000000000      0.285648000000000
O      -2.355596000000000      1.644738000000000     -0.542296000000000
O      -0.013710000000000      1.356416000000000      0.249154000000000
O      -0.688057000000000      0.376033000000000     -1.853176000000000
S      -1.237718000000000      0.745441000000000     -0.346734000000000
