# Supplementary material for: Extrapolating Local Coupled Cluster Calculations toward CCSD(T)/CBS Binding Energies of Atmospheric Molecular Clusters
Source: ACS Omega. 2025 Sep 29;10(40):46794–808. doi: 10.1021/acsomega.5c04476 (PMC12529178; doi:10.1021/acsomega.5c04476)
Supplement: Supplementary file 1 [file ao5c04476_si_001.zip › 1sa1eda-conf31.xyz]

19

H       0.365671000000000      0.079416000000000      1.214606000000000
H      -2.009684000000000     -0.588970000000000     -1.824674000000000
H       1.233013000000000      0.570463000000000     -0.878431000000000
H       2.825842000000000      0.983487000000000     -0.200831000000000
H       1.432719000000000     -1.717296000000000      0.027634000000000
H       2.789486000000000     -1.381132000000000     -1.046549000000000
H       3.188883000000000     -2.343934000000000      1.339426000000000
H       4.172560000000000     -1.145712000000000      0.852410000000000
H       1.920205000000000      0.329329000000000      1.956644000000000
H       1.024142000000000      1.607195000000000      1.282805000000000
C       1.951111000000000      0.342230000000000     -0.094716000000000
C       2.339838000000000     -1.123181000000000     -0.085352000000000
N       1.299558000000000      0.630369000000000      1.206025000000000
N       3.208897000000000     -1.368778000000000      1.070968000000000
O      -0.975035000000000     -0.532781000000000      0.864175000000000
O      -3.063711000000000      0.494564000000000      0.038172000000000
O      -0.897032000000000      1.752202000000000      0.028479000000000
O      -1.251130000000000     -0.056440000000000     -1.545856000000000
S      -1.617752000000000      0.478330000000000     -0.035794000000000
