# Supplementary material for: Extrapolating Local Coupled Cluster Calculations toward CCSD(T)/CBS Binding Energies of Atmospheric Molecular Clusters
Source: ACS Omega. 2025 Sep 29;10(40):46794–808. doi: 10.1021/acsomega.5c04476 (PMC12529178; doi:10.1021/acsomega.5c04476)
Supplement: Supplementary file 1 [file ao5c04476_si_001.zip › 1sa1eda-conf36.xyz]

19

H       0.372025000000000      1.546496000000000      0.539430000000000
H      -2.822406000000000     -1.134844000000000      1.144161000000000
H       2.825558000000000      0.956271000000000      1.432802000000000
H       1.454084000000000     -0.161641000000000      1.254904000000000
H       3.731251000000000      0.253797000000000     -0.740320000000000
H       3.310767000000000     -1.213186000000000      0.146506000000000
H       2.412455000000000     -1.003960000000000     -2.223922000000000
H       1.197792000000000     -1.189950000000000     -1.115148000000000
H       1.760596000000000      2.422454000000000     -0.013135000000000
H       1.131525000000000      1.140733000000000     -0.902945000000000
C       2.154161000000000      0.479318000000000      0.723947000000000
C       2.897052000000000     -0.324684000000000     -0.338613000000000
N       1.315189000000000      1.513758000000000      0.049793000000000
N       1.960304000000000     -0.588032000000000     -1.422109000000000
O      -1.252816000000000      0.402827000000000     -1.235317000000000
O      -0.460398000000000     -1.362849000000000      0.308238000000000
O      -0.971608000000000      0.878830000000000      1.152662000000000
O      -2.809588000000000     -0.579031000000000      0.351450000000000
S      -1.270273000000000     -0.149688000000000      0.111695000000000
