# Supplementary material for: Extrapolating Local Coupled Cluster Calculations toward CCSD(T)/CBS Binding Energies of Atmospheric Molecular Clusters
Source: ACS Omega. 2025 Sep 29;10(40):46794–808. doi: 10.1021/acsomega.5c04476 (PMC12529178; doi:10.1021/acsomega.5c04476)
Supplement: Supplementary file 1 [file ao5c04476_si_001.zip › 1sa1eda-conf37.xyz]

19

H       0.960430000000000      0.027876000000000     -0.750804000000000
H      -2.992771000000000     -0.022924000000000     -1.758019000000000
H       2.640310000000000      0.589115000000000      1.646077000000000
H       1.002667000000000     -0.098575000000000      1.558681000000000
H       2.714341000000000     -1.918704000000000      1.757981000000000
H       1.863870000000000     -1.986829000000000      0.214653000000000
H       4.588470000000000     -1.030692000000000      0.632543000000000
H       4.032925000000000     -2.076924000000000     -0.479382000000000
H       1.359078000000000      1.535179000000000     -0.166648000000000
H       2.616192000000000      0.573007000000000     -0.785636000000000
C       1.967305000000000     -0.037620000000000      1.061319000000000
C       2.571579000000000     -1.404666000000000      0.805147000000000
N       1.743729000000000      0.597337000000000     -0.258933000000000
N       3.802570000000000     -1.230998000000000      0.025506000000000
O      -0.288952000000000     -0.751329000000000     -1.063162000000000
O      -2.289858000000000     -0.850895000000000      0.372422000000000
O      -0.861584000000000      1.196228000000000      0.278375000000000
O      -2.280747000000000      0.614855000000000     -1.606611000000000
S      -1.395424000000000      0.003988000000000     -0.387229000000000
