# Supplementary material for: Extrapolating Local Coupled Cluster Calculations toward CCSD(T)/CBS Binding Energies of Atmospheric Molecular Clusters
Source: ACS Omega. 2025 Sep 29;10(40):46794–808. doi: 10.1021/acsomega.5c04476 (PMC12529178; doi:10.1021/acsomega.5c04476)
Supplement: Supplementary file 1 [file ao5c04476_si_001.zip › 1sa1eda-conf39.xyz]

19

H       0.747377000000000      1.109858000000000      0.424104000000000
H      -3.296558000000000      0.874528000000000      0.143987000000000
H       3.622318000000000      1.253541000000000     -0.532314000000000
H       3.022709000000000      0.876749000000000      1.090738000000000
H       2.745457000000000     -0.866387000000000     -1.405278000000000
H       3.873439000000000     -1.120499000000000     -0.091406000000000
H       1.854603000000000     -1.467766000000000      1.322177000000000
H       0.958774000000000     -1.450236000000000     -0.054505000000000
H       1.588022000000000      2.343617000000000     -0.391712000000000
H       1.109069000000000      0.937103000000000     -1.144471000000000
C       2.849073000000000      0.725791000000000      0.026087000000000
C       2.869496000000000     -0.759772000000000     -0.325234000000000
N       1.531554000000000      1.334097000000000     -0.295536000000000
N       1.887731000000000     -1.602566000000000      0.319949000000000
O      -0.580473000000000     -0.142885000000000     -1.169703000000000
O      -2.063008000000000     -1.130659000000000      0.576459000000000
O      -0.555241000000000      0.751853000000000      1.094024000000000
O      -2.513028000000000      1.096610000000000     -0.379527000000000
S      -1.368013000000000      0.032383000000000      0.062670000000000
