# Supplementary material for: Extrapolating Local Coupled Cluster Calculations toward CCSD(T)/CBS Binding Energies of Atmospheric Molecular Clusters
Source: ACS Omega. 2025 Sep 29;10(40):46794–808. doi: 10.1021/acsomega.5c04476 (PMC12529178; doi:10.1021/acsomega.5c04476)
Supplement: Supplementary file 1 [file ao5c04476_si_001.zip › 1sa1eda-conf43.xyz]

19

H       0.664801000000000      1.291636000000000      0.289064000000000
H      -1.677179000000000     -2.107087000000000      0.492999000000000
H       3.546390000000000      0.799861000000000     -0.467403000000000
H       2.929408000000000      1.138406000000000      1.161486000000000
H       3.274232000000000     -1.258927000000000      0.899583000000000
H       1.556139000000000     -0.940871000000000      1.071293000000000
H       1.197012000000000     -1.369569000000000     -1.175572000000000
H       2.821277000000000     -1.451561000000000     -1.530101000000000
H       1.710709000000000      2.312915000000000     -0.623274000000000
H       1.151999000000000      0.841504000000000     -1.184887000000000
C       2.703030000000000      0.660715000000000      0.208881000000000
C       2.406639000000000     -0.826076000000000      0.398246000000000
N       1.520908000000000      1.348708000000000     -0.369229000000000
N       2.121546000000000     -1.570432000000000     -0.810163000000000
O      -2.751928000000000      0.030745000000000     -0.119911000000000
O      -0.562119000000000     -0.177343000000000     -1.262199000000000
O      -0.668319000000000      0.904513000000000      0.922832000000000
O      -1.011827000000000     -1.472167000000000      0.796730000000000
S      -1.315408000000000     -0.075549000000000      0.007165000000000
