# Supplementary material for: Extrapolating Local Coupled Cluster Calculations toward CCSD(T)/CBS Binding Energies of Atmospheric Molecular Clusters
Source: ACS Omega. 2025 Sep 29;10(40):46794–808. doi: 10.1021/acsomega.5c04476 (PMC12529178; doi:10.1021/acsomega.5c04476)
Supplement: Supplementary file 1 [file ao5c04476_si_001.zip › 1sa1eda-conf45.xyz]

19

H       1.528696000000000      1.381549000000000     -0.030875000000000
H      -1.945771000000000     -2.259432000000000      0.148173000000000
H       3.376714000000000      0.518941000000000      1.338153000000000
H       2.108043000000000     -0.336405000000000      2.254501000000000
H       3.084694000000000     -1.673734000000000      0.318115000000000
H       1.340427000000000     -1.455814000000000      0.213952000000000
H       3.195933000000000     -0.635675000000000     -1.672531000000000
H       1.587712000000000     -0.279128000000000     -1.636900000000000
H       0.397686000000000      0.818530000000000      1.110969000000000
H       1.573629000000000      2.012737000000000      1.515349000000000
C       2.378081000000000      0.088424000000000      1.289846000000000
C       2.297427000000000     -0.936555000000000      0.163536000000000
N       1.416451000000000      1.172562000000000      0.968566000000000
N       2.455912000000000     -0.238155000000000     -1.113136000000000
O      -0.955404000000000      0.192168000000000      1.245539000000000
O      -2.772981000000000     -0.058596000000000     -0.404447000000000
O      -0.391747000000000      0.227883000000000     -1.120269000000000
O      -1.107954000000000     -1.860105000000000     -0.127357000000000
S      -1.363627000000000     -0.241304000000000     -0.128404000000000
