# Supplementary material for: Extrapolating Local Coupled Cluster Calculations toward CCSD(T)/CBS Binding Energies of Atmospheric Molecular Clusters
Source: ACS Omega. 2025 Sep 29;10(40):46794–808. doi: 10.1021/acsomega.5c04476 (PMC12529178; doi:10.1021/acsomega.5c04476)
Supplement: Supplementary file 1 [file ao5c04476_si_001.zip › 1sa1eda-conf46.xyz]

19

H       0.447651000000000      0.973632000000000      1.146270000000000
H      -2.688521000000000     -1.036979000000000      1.232496000000000
H       0.967995000000000      0.919926000000000     -0.979264000000000
H       2.239589000000000      2.058762000000000     -0.521386000000000
H       2.985206000000000      0.024279000000000     -1.908804000000000
H       3.903162000000000      0.277600000000000     -0.423535000000000
H       1.632970000000000     -1.582271000000000     -0.586346000000000
H       3.227588000000000     -1.992719000000000     -0.443183000000000
H       1.694425000000000     -0.190645000000000      1.194989000000000
H       2.056328000000000      1.374316000000000      1.669617000000000
C       1.879759000000000      1.040694000000000     -0.399018000000000
C       2.921465000000000      0.007923000000000     -0.817528000000000
N       1.509132000000000      0.811816000000000      1.027075000000000
N       2.541345000000000     -1.278433000000000     -0.242635000000000
O      -1.610909000000000      0.519282000000000     -1.394880000000000
O      -0.391704000000000     -1.111114000000000      0.020570000000000
O      -1.071628000000000      1.020845000000000      0.968469000000000
O      -2.806966000000000     -0.630579000000000      0.362009000000000
S      -1.375167000000000     -0.016037000000000     -0.070718000000000
