# Supplementary material for: Extrapolating Local Coupled Cluster Calculations toward CCSD(T)/CBS Binding Energies of Atmospheric Molecular Clusters
Source: ACS Omega. 2025 Sep 29;10(40):46794–808. doi: 10.1021/acsomega.5c04476 (PMC12529178; doi:10.1021/acsomega.5c04476)
Supplement: Supplementary file 1 [file ao5c04476_si_001.zip › 1sa1eda-conf48.xyz]

19

H       0.892531000000000      0.760629000000000      1.536171000000000
H      -2.311544000000000      1.871074000000000     -1.984226000000000
H       1.864697000000000     -1.407017000000000      1.954247000000000
H       0.554513000000000     -1.487035000000000      0.754427000000000
H       2.581187000000000     -2.708757000000000     -0.070909000000000
H       2.210340000000000     -1.305015000000000     -1.071932000000000
H       4.370484000000000     -1.498980000000000      0.879823000000000
H       4.426889000000000     -0.971836000000000     -0.655993000000000
H       2.477149000000000      0.709378000000000      0.922926000000000
H       1.077462000000000      0.592848000000000     -0.110179000000000
C       1.561435000000000     -1.125087000000000      0.946183000000000
C       2.556890000000000     -1.617121000000000     -0.086557000000000
N       1.524691000000000      0.353275000000000      0.850171000000000
N       3.853684000000000     -0.983153000000000      0.177601000000000
O       0.208161000000000      0.625033000000000     -1.338471000000000
O      -1.996808000000000     -0.457765000000000     -1.538596000000000
O      -1.191537000000000      0.451928000000000      0.644205000000000
O      -1.861922000000000      1.967577000000000     -1.132619000000000
S      -1.196090000000000      0.517465000000000     -0.820430000000000
