# Supplementary material for: Extrapolating Local Coupled Cluster Calculations toward CCSD(T)/CBS Binding Energies of Atmospheric Molecular Clusters
Source: ACS Omega. 2025 Sep 29;10(40):46794–808. doi: 10.1021/acsomega.5c04476 (PMC12529178; doi:10.1021/acsomega.5c04476)
Supplement: Supplementary file 1 [file ao5c04476_si_001.zip › 1sa1eda-conf54.xyz]

19

H       0.428521326283960     -1.590823819618360     -0.049921141337990
H      -2.321287182218350      0.446183991026690     -1.862081511837890
H       2.402105494326490     -0.908125319122340     -1.713928810474090
H       1.087719986620150      0.156357433125310     -1.189707978987230
H       3.925343655989760      0.045225234480530     -0.062614132773050
H       3.112059615106420      1.400576620640820     -0.845239888999840
H       3.100290093288550      1.439461066285250      1.662324525242540
H       1.555208319002690      1.348899822131260      1.084942695569100
H       2.033337966905390     -2.245764405845650      0.130638037467200
H       1.559916240900190     -0.929160880115810      1.045744019298390
C       1.965276053216300     -0.394339772516540     -0.861543323497720
C       2.960998444612660      0.542030691868440     -0.184944575409720
N       1.480630601598670     -1.395245389003630      0.128328433028770
N       2.449289293816640      0.868078028436490      1.141773964426280
O      -2.862883244859260     -0.055978522268470      0.486357510340590
O      -0.455963523582700      0.582301635245150      0.746173482222090
O      -1.054499620759000     -1.526244217364200     -0.317840047731690
O      -1.472629650518960      0.640827326605520     -1.438655594481420
S      -1.499533869729630     -0.134447523990460      0.007345337935700
