# Supplementary material for: Extrapolating Local Coupled Cluster Calculations toward CCSD(T)/CBS Binding Energies of Atmospheric Molecular Clusters
Source: ACS Omega. 2025 Sep 29;10(40):46794–808. doi: 10.1021/acsomega.5c04476 (PMC12529178; doi:10.1021/acsomega.5c04476)
Supplement: Supplementary file 1 [file ao5c04476_si_001.zip › 1sa1eda-conf55.xyz]

19

H       0.871773000000000     -0.285618000000000     -0.840473000000000
H      -3.213462000000000     -0.770798000000000     -0.512866000000000
H       3.166183000000000      1.422406000000000      0.012436000000000
H       1.473014000000000      1.961983000000000      0.196319000000000
H       2.567725000000000      0.643951000000000      2.177315000000000
H       0.939778000000000      0.193417000000000      1.682077000000000
H       2.987905000000000     -1.529114000000000      1.831273000000000
H       1.690846000000000     -1.748086000000000      0.874698000000000
H       1.510523000000000      0.924313000000000     -1.845045000000000
H       2.501126000000000     -0.318120000000000     -1.311176000000000
C       2.134131000000000      1.102097000000000      0.142910000000000
C       1.983629000000000      0.207316000000000      1.368510000000000
N       1.746931000000000      0.317882000000000     -1.065268000000000
N       2.482315000000000     -1.136843000000000      1.049090000000000
O      -1.839033000000000      0.025318000000000      1.276389000000000
O      -0.817897000000000      1.337642000000000     -0.587557000000000
O      -0.339067000000000     -1.032597000000000     -0.363800000000000
O      -2.589411000000000     -0.264603000000000     -1.052536000000000
S      -1.329389000000000      0.062375000000000     -0.084687000000000
