# Supplementary material for: Extrapolating Local Coupled Cluster Calculations toward CCSD(T)/CBS Binding Energies of Atmospheric Molecular Clusters
Source: ACS Omega. 2025 Sep 29;10(40):46794–808. doi: 10.1021/acsomega.5c04476 (PMC12529178; doi:10.1021/acsomega.5c04476)
Supplement: Supplementary file 1 [file ao5c04476_si_001.zip › 1sa1eda-conf57.xyz]

19

H       0.527296000000000      1.053907000000000      0.948689000000000
H      -1.581713000000000     -1.833781000000000     -0.327844000000000
H       1.267849000000000      0.162508000000000     -1.141260000000000
H       2.901094000000000      0.814773000000000     -0.887535000000000
H       3.121268000000000     -0.540584000000000      1.190626000000000
H       1.446066000000000     -1.062548000000000      1.033730000000000
H       2.021625000000000     -2.257626000000000     -0.908835000000000
H       3.573543000000000     -1.742895000000000     -0.869040000000000
H       2.054251000000000      1.900868000000000      1.098306000000000
H       0.991089000000000      2.217187000000000     -0.153313000000000
C       2.013371000000000      0.421066000000000     -0.393075000000000
C       2.339022000000000     -0.792231000000000      0.470063000000000
N       1.397443000000000      1.493970000000000      0.439332000000000
N       2.766469000000000     -1.951154000000000     -0.294039000000000
O      -2.903382000000000      0.123548000000000      0.157110000000000
O      -0.951597000000000      1.231610000000000     -0.959939000000000
O      -0.731202000000000      0.370400000000000      1.305626000000000
O      -0.941065000000000     -1.167958000000000     -0.617662000000000
S      -1.471996000000000      0.261190000000000      0.004941000000000
