# Supplementary material for: Extrapolating Local Coupled Cluster Calculations toward CCSD(T)/CBS Binding Energies of Atmospheric Molecular Clusters
Source: ACS Omega. 2025 Sep 29;10(40):46794–808. doi: 10.1021/acsomega.5c04476 (PMC12529178; doi:10.1021/acsomega.5c04476)
Supplement: Supplementary file 1 [file ao5c04476_si_001.zip › 1sa1eda-conf5.xyz]

19

H       0.613430000000000      0.648995000000000      1.074164000000000
H      -1.760538000000000     -1.833336000000000      0.767090000000000
H       2.724174000000000      1.728736000000000      0.646007000000000
H       3.582324000000000      0.184570000000000      0.878221000000000
H       1.500293000000000      0.819461000000000     -1.264611000000000
H       3.214224000000000      0.487046000000000     -1.536130000000000
H       1.091927000000000     -1.300876000000000     -1.318161000000000
H       2.682086000000000     -1.718389000000000     -1.480959000000000
H       1.403345000000000     -0.842845000000000      1.072913000000000
H       1.689697000000000      0.206220000000000      2.346584000000000
C       2.661855000000000      0.649055000000000      0.527918000000000
C       2.355370000000000      0.243358000000000     -0.911175000000000
N       1.535375000000000      0.140620000000000      1.346082000000000
N       2.025117000000000     -1.182286000000000     -0.933312000000000
O      -2.864189000000000      0.282381000000000     -0.176647000000000
O      -0.746904000000000     -0.348264000000000     -1.302351000000000
O      -0.697966000000000      1.201333000000000      0.603417000000000
O      -1.168368000000000     -1.109199000000000      1.017006000000000
S      -1.432033000000000      0.104038000000000     -0.088366000000000
