# Supplementary material for: Extrapolating Local Coupled Cluster Calculations toward CCSD(T)/CBS Binding Energies of Atmospheric Molecular Clusters
Source: ACS Omega. 2025 Sep 29;10(40):46794–808. doi: 10.1021/acsomega.5c04476 (PMC12529178; doi:10.1021/acsomega.5c04476)
Supplement: Supplementary file 1 [file ao5c04476_si_001.zip › 1sa1eda-conf62.xyz]

19

H       1.448798182355960     -0.038358366804680      1.402486475026990
H      -3.299165584205740     -0.584904013038040      0.476784206486630
H       1.389932836907290      0.793849084195620     -0.985636437351870
H       2.561114811365150      1.963126897651170     -0.345454130292500
H       3.543525220763000     -0.239087801841870     -1.229446502873410
H       4.027094303833060      0.162948712332430      0.418633588552590
H       1.792485413028800     -1.646751966011150     -0.185372804877500
H       3.252217592014960     -2.071316408305880      0.460888818153740
H       1.762031204603400      1.560170830199030      1.779632166758420
H       0.322096912631960      1.144000440925780      0.892209395022060
C       2.123987312798710      0.977874993469910     -0.206785563940500
C       3.178532111737440     -0.124322627888520     -0.205145546921550
N       1.373682713666780      0.939017653432400      1.078034559996200
N       2.578837227373890     -1.323063253908370      0.371991901783380
O      -1.087796793999450      1.248732617896370      0.400168509461570
O      -2.200592846046730      0.173495179418730     -1.518407024622040
O      -0.242994370678300     -0.891309940599870     -0.389545761515410
O      -2.395490959941530     -0.827349420728940      0.724752874625600
S      -1.425513288208660     -0.026581610394140     -0.308818723472380
