# Supplementary material for: Extrapolating Local Coupled Cluster Calculations toward CCSD(T)/CBS Binding Energies of Atmospheric Molecular Clusters
Source: ACS Omega. 2025 Sep 29;10(40):46794–808. doi: 10.1021/acsomega.5c04476 (PMC12529178; doi:10.1021/acsomega.5c04476)
Supplement: Supplementary file 1 [file ao5c04476_si_001.zip › 1sa1eda-conf71.xyz]

19

H       0.566970515436540      1.090126244020740      1.062042491731490
H      -0.033676587738810     -1.736201592957300     -0.582209305146630
H       3.281701260913790      1.194039664264300     -0.251754840850470
H       3.086367618254210      0.976813834349540      1.498384126224060
H       3.247824074219330     -1.218081746982480      0.517159870239730
H       1.617329632932450     -0.969353832848840      1.114316123332990
H       1.165995845299440     -0.361690238199950     -1.361181470432370
H       2.530783025629540     -1.249608504088170     -1.630921204007070
H       1.479997288627040      2.557880792382190      0.806246936299780
H       0.884074484442090      1.572994727371250     -0.416994722577350
C       2.620600524582700      0.815298803809150      0.526915283644680
C       2.324346446986970     -0.668426451882650      0.339113712736890
N       1.355324803458480      1.596959827609170      0.505569564074070
N       1.794455956714010     -1.058296880075650     -0.965459461031340
O      -2.711620848199250      0.025728278529870     -0.061566479553580
O      -0.545100117764840      0.657188615719670     -1.119314519789030
O      -0.633272284954080      0.194952795769160      1.271215626127530
O      -0.982323580310990     -1.644341540663520     -0.345732181617630
S      -1.278478058528680     -0.089741796126480     -0.054897549405750
