# Supplementary material for: Extrapolating Local Coupled Cluster Calculations toward CCSD(T)/CBS Binding Energies of Atmospheric Molecular Clusters
Source: ACS Omega. 2025 Sep 29;10(40):46794–808. doi: 10.1021/acsomega.5c04476 (PMC12529178; doi:10.1021/acsomega.5c04476)
Supplement: Supplementary file 1 [file ao5c04476_si_001.zip › 1sa1eda-conf73.xyz]

19

H       1.011086000000000      0.429257000000000      1.474565000000000
H      -2.996900000000000      0.300674000000000      0.583265000000000
H       2.641387000000000      2.045818000000000     -0.373622000000000
H       3.368550000000000      1.101010000000000      0.941252000000000
H       1.626785000000000     -0.031230000000000     -1.308076000000000
H       3.373869000000000     -0.137250000000000     -1.196256000000000
H       2.963862000000000     -1.462415000000000      0.885742000000000
H       1.354550000000000     -1.508317000000000      0.435236000000000
H       1.360558000000000      2.037576000000000      1.752519000000000
H       0.424685000000000      1.509645000000000      0.399190000000000
C       2.529117000000000      1.158656000000000      0.248280000000000
C       2.456886000000000     -0.107797000000000     -0.604458000000000
N       1.281747000000000      1.319088000000000      1.040041000000000
N       2.306274000000000     -1.345625000000000      0.127889000000000
O      -0.814902000000000      1.402976000000000     -0.455100000000000
O      -0.927023000000000     -0.746963000000000     -1.674721000000000
O      -0.625287000000000     -0.677880000000000      0.790474000000000
O      -2.783076000000000     -0.084784000000000     -0.278371000000000
S      -1.176170000000000     -0.053178000000000     -0.433469000000000
