# Supplementary material for: Extrapolating Local Coupled Cluster Calculations toward CCSD(T)/CBS Binding Energies of Atmospheric Molecular Clusters
Source: ACS Omega. 2025 Sep 29;10(40):46794–808. doi: 10.1021/acsomega.5c04476 (PMC12529178; doi:10.1021/acsomega.5c04476)
Supplement: Supplementary file 1 [file ao5c04476_si_001.zip › 1sa1eda-conf79.xyz]

19

H       0.786331000000000      1.203177000000000      1.441648000000000
H      -2.313389000000000     -1.847268000000000     -0.260089000000000
H       3.214900000000000      0.480510000000000      1.515516000000000
H       1.975748000000000     -0.768545000000000      1.257939000000000
H       3.343522000000000      0.647839000000000     -1.050383000000000
H       4.022032000000000     -0.796397000000000     -0.311783000000000
H       1.278120000000000     -0.786713000000000     -1.381977000000000
H       2.586490000000000     -1.407665000000000     -2.144147000000000
H       1.828980000000000      2.050548000000000      0.430379000000000
H       0.713307000000000      0.859337000000000     -0.128408000000000
C       2.468491000000000      0.098435000000000      0.822109000000000
C       3.084618000000000     -0.276860000000000     -0.512218000000000
N       1.425154000000000      1.142683000000000      0.638217000000000
N       2.203663000000000     -1.180771000000000     -1.235606000000000
O      -2.859350000000000      0.471414000000000     -0.205737000000000
O      -0.488629000000000      0.327930000000000     -0.877066000000000
O      -1.026452000000000      0.468549000000000      1.494102000000000
O      -1.566662000000000     -1.565261000000000      0.287682000000000
S      -1.525973000000000      0.055628000000000      0.175931000000000
