# Supplementary material for: Extrapolating Local Coupled Cluster Calculations toward CCSD(T)/CBS Binding Energies of Atmospheric Molecular Clusters
Source: ACS Omega. 2025 Sep 29;10(40):46794–808. doi: 10.1021/acsomega.5c04476 (PMC12529178; doi:10.1021/acsomega.5c04476)
Supplement: Supplementary file 1 [file ao5c04476_si_001.zip › 1sa1eda-conf83.xyz]

19

H       0.728800000000000      1.166582000000000      0.901830000000000
H      -2.003674000000000     -1.891880000000000     -0.919084000000000
H       3.187037000000000      0.713924000000000     -0.711391000000000
H       3.176753000000000      0.707036000000000      1.057426000000000
H       1.558315000000000     -1.145927000000000      1.077317000000000
H       1.456670000000000     -1.127688000000000     -0.671770000000000
H       3.097003000000000     -2.725313000000000      0.479861000000000
H       3.707537000000000     -1.874328000000000     -0.757446000000000
H       1.653622000000000      2.382033000000000      0.178516000000000
H       0.760934000000000      1.193608000000000     -0.680037000000000
C       2.583602000000000      0.499334000000000      0.169833000000000
C       2.130756000000000     -0.951730000000000      0.170656000000000
N       1.403473000000000      1.399325000000000      0.146522000000000
N       3.329106000000000     -1.787799000000000      0.178221000000000
O      -2.832669000000000      0.290223000000000     -0.471095000000000
O      -0.548086000000000      0.595248000000000     -1.367014000000000
O      -0.846744000000000      0.314531000000000      1.039387000000000
O      -1.232405000000000     -1.583123000000000     -0.422074000000000
S      -1.418260000000000      0.035604000000000     -0.292578000000000
