# Supplementary material for: Extrapolating Local Coupled Cluster Calculations toward CCSD(T)/CBS Binding Energies of Atmospheric Molecular Clusters
Source: ACS Omega. 2025 Sep 29;10(40):46794–808. doi: 10.1021/acsomega.5c04476 (PMC12529178; doi:10.1021/acsomega.5c04476)
Supplement: Supplementary file 1 [file ao5c04476_si_001.zip › 1sa1eda-conf86.xyz]

19

H       0.604664000000000     -0.696516000000000      1.882604000000000
H      -3.233231000000000     -0.715029000000000     -0.918306000000000
H       1.474174000000000      1.024742000000000      0.614122000000000
H       2.775854000000000      0.456815000000000      1.676908000000000
H       3.647137000000000     -0.980568000000000     -0.183784000000000
H       2.329251000000000     -0.433272000000000     -1.212998000000000
H       3.249148000000000      1.741808000000000     -1.189434000000000
H       4.431667000000000      1.316304000000000     -0.143730000000000
H       0.642428000000000     -1.148111000000000      0.307962000000000
H       1.822658000000000     -1.776342000000000      1.449286000000000
C       2.153212000000000      0.199491000000000      0.820481000000000
C       2.996498000000000     -0.130389000000000     -0.404992000000000
N       1.289801000000000     -0.959119000000000      1.169268000000000
N       3.821620000000000      0.968902000000000     -0.873144000000000
O      -1.676120000000000      1.099188000000000     -1.112371000000000
O      -0.365123000000000     -0.958945000000000     -0.767075000000000
O      -1.065806000000000      0.323977000000000      1.180980000000000
O      -2.745798000000000     -0.874004000000000     -0.097147000000000
S      -1.382444000000000     -0.002162000000000     -0.214997000000000
