# Supplementary material for: Extrapolating Local Coupled Cluster Calculations toward CCSD(T)/CBS Binding Energies of Atmospheric Molecular Clusters
Source: ACS Omega. 2025 Sep 29;10(40):46794–808. doi: 10.1021/acsomega.5c04476 (PMC12529178; doi:10.1021/acsomega.5c04476)
Supplement: Supplementary file 1 [file ao5c04476_si_001.zip › 1sa1eda-conf89.xyz]

19

H       0.411903000000000      0.271300000000000      1.619183000000000
H      -1.839495000000000     -1.297547000000000     -1.434806000000000
H       1.988029000000000      1.136650000000000      0.074403000000000
H       3.394656000000000      0.564359000000000      1.015457000000000
H       2.839269000000000     -1.746662000000000      0.533013000000000
H       1.206615000000000     -1.315395000000000      0.032864000000000
H       2.031689000000000     -0.336577000000000     -1.892294000000000
H       3.600452000000000     -0.601465000000000     -1.488186000000000
H       1.716200000000000     -0.424441000000000      2.548806000000000
H       1.602656000000000      1.213086000000000      2.469860000000000
C       2.366546000000000      0.351548000000000      0.721962000000000
C       2.247476000000000     -0.993145000000000      0.006835000000000
N       1.496396000000000      0.355767000000000      1.934046000000000
N       2.656820000000000     -0.953699000000000     -1.384447000000000
O      -2.497151000000000      0.894124000000000     -0.507444000000000
O      -0.045108000000000      0.850212000000000     -0.911624000000000
O      -0.926741000000000      0.161943000000000      1.260832000000000
O      -1.299280000000000     -1.267395000000000     -0.631658000000000
S      -1.208982000000000      0.308556000000000     -0.205851000000000
