# Supplementary material for: Extrapolating Local Coupled Cluster Calculations toward CCSD(T)/CBS Binding Energies of Atmospheric Molecular Clusters
Source: ACS Omega. 2025 Sep 29;10(40):46794–808. doi: 10.1021/acsomega.5c04476 (PMC12529178; doi:10.1021/acsomega.5c04476)
Supplement: Supplementary file 1 [file ao5c04476_si_001.zip › 1sa1eda-conf8.xyz]

19

H       0.581705000000000     -1.175846000000000      0.053033000000000
H      -1.849578000000000      0.064581000000000     -2.012465000000000
H       2.797735000000000     -0.173964000000000     -1.751635000000000
H       1.357543000000000      0.705081000000000     -1.173245000000000
H       3.605922000000000     -0.376841000000000      0.600414000000000
H       3.415336000000000      1.284916000000000      0.092224000000000
H       1.227271000000000      1.198239000000000      1.263090000000000
H       1.672681000000000     -0.213569000000000      1.915253000000000
H       0.861040000000000     -1.584094000000000     -1.531701000000000
H       1.996621000000000     -2.065199000000000     -0.419665000000000
C       2.112268000000000     -0.035228000000000     -0.915485000000000
C       2.858990000000000      0.380989000000000      0.347290000000000
N       1.371955000000000     -1.310931000000000     -0.693138000000000
N       2.039305000000000      0.640580000000000      1.514797000000000
O      -2.820000000000000      0.216397000000000      0.334143000000000
O      -0.652441000000000      1.409160000000000      0.097366000000000
O      -0.676529000000000     -0.938103000000000      0.811917000000000
O      -1.217926000000000     -0.429551000000000     -1.469884000000000
S      -1.397538000000000      0.150623000000000      0.089513000000000
