# Supplementary material for: Extrapolating Local Coupled Cluster Calculations toward CCSD(T)/CBS Binding Energies of Atmospheric Molecular Clusters
Source: ACS Omega. 2025 Sep 29;10(40):46794–808. doi: 10.1021/acsomega.5c04476 (PMC12529178; doi:10.1021/acsomega.5c04476)
Supplement: Supplementary file 1 [file ao5c04476_si_001.zip › 1sa1eda-conf90.xyz]

19

H       0.688002000000000      1.200565000000000      1.697044000000000
H      -1.596511000000000     -1.937348000000000     -0.632399000000000
H       2.776198000000000     -0.196462000000000      1.723862000000000
H       1.288657000000000     -0.910889000000000      1.069028000000000
H       1.941370000000000     -0.440920000000000     -1.195391000000000
H       3.341215000000000      0.504090000000000     -0.685962000000000
H       3.603794000000000     -1.992891000000000     -1.318733000000000
H       4.370146000000000     -1.501103000000000      0.031419000000000
H       2.013627000000000      1.943025000000000      0.981195000000000
H       0.721835000000000      1.223551000000000      0.051322000000000
C       2.053540000000000     -0.155592000000000      0.909723000000000
C       2.721089000000000     -0.367738000000000     -0.437920000000000
N       1.365078000000000      1.163879000000000      0.932847000000000
N       3.457848000000000     -1.623712000000000     -0.389044000000000
O      -2.701936000000000      0.275537000000000     -0.765664000000000
O      -0.327577000000000      0.986737000000000     -0.979333000000000
O      -1.152373000000000      0.198581000000000      1.174887000000000
O      -0.833138000000000     -1.350029000000000     -0.732597000000000
S      -1.345085000000000      0.142299000000000     -0.282923000000000
