# Supplementary material for: Extrapolating Local Coupled Cluster Calculations toward CCSD(T)/CBS Binding Energies of Atmospheric Molecular Clusters
Source: ACS Omega. 2025 Sep 29;10(40):46794–808. doi: 10.1021/acsomega.5c04476 (PMC12529178; doi:10.1021/acsomega.5c04476)
Supplement: Supplementary file 1 [file ao5c04476_si_001.zip › 1sa1eda-conf91.xyz]

19

H       0.669190000000000      0.788358000000000      0.785905000000000
H      -1.697590000000000     -1.877815000000000     -1.155555000000000
H       1.951491000000000      1.013915000000000     -1.360796000000000
H       3.410448000000000      1.183098000000000     -0.340614000000000
H       1.519015000000000     -1.186061000000000     -0.594857000000000
H       3.273771000000000     -1.163247000000000     -0.744744000000000
H       1.683551000000000     -1.307383000000000      1.625806000000000
H       3.220901000000000     -1.793142000000000      1.404588000000000
H       2.089117000000000      1.313207000000000      1.544211000000000
H       1.324041000000000      2.325707000000000      0.447645000000000
C       2.410834000000000      0.757554000000000     -0.410595000000000
C       2.431947000000000     -0.751386000000000     -0.190217000000000
N       1.580193000000000      1.367313000000000      0.664426000000000
N       2.581556000000000     -1.027086000000000      1.245542000000000
O      -2.654902000000000      0.079309000000000     -0.265665000000000
O      -0.543362000000000      1.067127000000000     -1.182123000000000
O      -0.489711000000000     -0.160598000000000      0.907889000000000
O      -0.889800000000000     -1.348247000000000     -1.217739000000000
S      -1.212409000000000      0.031174000000000     -0.393948000000000
