# Supplementary material for: Extrapolating Local Coupled Cluster Calculations toward CCSD(T)/CBS Binding Energies of Atmospheric Molecular Clusters
Source: ACS Omega. 2025 Sep 29;10(40):46794–808. doi: 10.1021/acsomega.5c04476 (PMC12529178; doi:10.1021/acsomega.5c04476)
Supplement: Supplementary file 1 [file ao5c04476_si_001.zip › 1sa1eda-conf96.xyz]

19

H       0.866590000000000      1.458647000000000     -1.508953000000000
H      -2.981879000000000      1.034250000000000      0.338183000000000
H       1.404238000000000     -0.728543000000000     -1.153267000000000
H       2.964492000000000      0.057457000000000     -1.463595000000000
H       3.152607000000000      0.360582000000000      1.093106000000000
H       1.722259000000000     -0.662096000000000      1.221898000000000
H       4.358986000000000     -1.484385000000000      0.313323000000000
H       3.296963000000000     -2.267346000000000      1.271922000000000
H       0.717406000000000      1.273739000000000      0.138701000000000
H       2.101416000000000      2.069885000000000     -0.563866000000000
C       2.130638000000000     -0.018412000000000     -0.767089000000000
C       2.600028000000000     -0.456239000000000      0.611145000000000
N       1.445072000000000      1.304747000000000     -0.683864000000000
N       3.376781000000000     -1.679097000000000      0.454383000000000
O      -0.911985000000000     -1.417536000000000      0.727958000000000
O      -0.378944000000000      0.964564000000000      1.082560000000000
O      -1.082695000000000      0.235469000000000     -1.126011000000000
O      -2.709694000000000      0.200132000000000      0.746990000000000
S      -1.174867000000000     -0.056478000000000      0.314677000000000
