# Supplementary material for: Extrapolating Local Coupled Cluster Calculations toward CCSD(T)/CBS Binding Energies of Atmospheric Molecular Clusters
Source: ACS Omega. 2025 Sep 29;10(40):46794–808. doi: 10.1021/acsomega.5c04476 (PMC12529178; doi:10.1021/acsomega.5c04476)
Supplement: Supplementary file 1 [file ao5c04476_si_001.zip › 1sa1fa-conf10.xyz]

12

H       0.137509000000000     -0.597981000000000     -1.358721000000000
H       0.257651000000000      1.530934000000000      0.329633000000000
H       3.028841000000000     -0.668428000000000      0.948634000000000
H       2.315994000000000     -1.835985000000000     -0.689616000000000
C       2.384179000000000     -0.160535000000000      0.225217000000000
O      -2.617943000000000      0.027447000000000      0.215448000000000
O      -0.375091000000000     -0.806415000000000      1.020062000000000
O      -0.803134000000000     -0.339285000000000     -1.356148000000000
O      -0.721501000000000      1.523654000000000      0.283013000000000
O       2.009536000000000     -0.928118000000000     -0.823085000000000
O       2.036582000000000      0.986638000000000      0.317849000000000
S      -1.191833000000000      0.014995000000000      0.151815000000000
