# Supplementary material for: Extrapolating Local Coupled Cluster Calculations toward CCSD(T)/CBS Binding Energies of Atmospheric Molecular Clusters
Source: ACS Omega. 2025 Sep 29;10(40):46794–808. doi: 10.1021/acsomega.5c04476 (PMC12529178; doi:10.1021/acsomega.5c04476)
Supplement: Supplementary file 1 [file ao5c04476_si_001.zip › 1sa1fa-conf11.xyz]

12

H      -2.135041000000000      0.538228000000000     -1.759019000000000
H       0.448774000000000      1.121305000000000      0.228740000000000
H       1.758308000000000     -1.174603000000000      0.274281000000000
H       3.831166000000000     -1.587054000000000     -0.046169000000000
C       2.423100000000000     -0.334886000000000      0.054294000000000
O      -2.641166000000000      0.147277000000000      0.640230000000000
O      -0.500021000000000     -1.173027000000000      0.426726000000000
O      -1.417754000000000     -0.060874000000000     -1.499287000000000
O      -0.527499000000000      1.290472000000000      0.380131000000000
O       3.709465000000000     -0.632822000000000     -0.140191000000000
O       2.036935000000000      0.812520000000000     -0.017468000000000
S      -1.322108000000000     -0.033056000000000      0.103764000000000
