# Supplementary material for: Extrapolating Local Coupled Cluster Calculations toward CCSD(T)/CBS Binding Energies of Atmospheric Molecular Clusters
Source: ACS Omega. 2025 Sep 29;10(40):46794–808. doi: 10.1021/acsomega.5c04476 (PMC12529178; doi:10.1021/acsomega.5c04476)
Supplement: Supplementary file 1 [file ao5c04476_si_001.zip › 1sa1fa-conf12.xyz]

12

H       0.616004000000000      0.552773000000000      0.957535000000000
H      -2.394447000000000      1.641521000000000      0.255570000000000
H       2.633214000000000      0.282147000000000     -1.743210000000000
H       2.698438000000000     -1.714830000000000     -0.992962000000000
C       2.350216000000000      0.122194000000000     -0.698435000000000
O      -0.454288000000000     -0.601291000000000     -1.004464000000000
O      -2.332800000000000     -0.803350000000000      0.670104000000000
O      -0.253472000000000      0.233279000000000      1.314755000000000
O      -1.701334000000000      1.355111000000000     -0.359614000000000
O       2.472806000000000     -1.130114000000000     -0.257149000000000
O       1.966511000000000      1.014387000000000      0.023647000000000
S      -1.213487000000000     -0.099448000000000      0.110764000000000
