# Supplementary material for: Extrapolating Local Coupled Cluster Calculations toward CCSD(T)/CBS Binding Energies of Atmospheric Molecular Clusters
Source: ACS Omega. 2025 Sep 29;10(40):46794–808. doi: 10.1021/acsomega.5c04476 (PMC12529178; doi:10.1021/acsomega.5c04476)
Supplement: Supplementary file 1 [file ao5c04476_si_001.zip › 1sa1fa-conf13.xyz]

12

H       0.388564000000000      0.375782000000000     -1.150895000000000
H      -0.693900000000000      1.930584000000000      1.011880000000000
H       2.992967000000000     -0.098194000000000      1.010345000000000
H       2.646772000000000     -2.062984000000000      0.250774000000000
C       2.425252000000000     -0.189914000000000      0.079410000000000
O      -2.536452000000000     -0.489928000000000     -0.018970000000000
O      -0.283434000000000     -0.440255000000000      1.121126000000000
O      -0.569934000000000      0.155243000000000     -1.259155000000000
O      -1.474616000000000      1.625914000000000      0.524529000000000
O       2.285603000000000     -1.431168000000000     -0.385451000000000
O       1.960867000000000      0.761562000000000     -0.507540000000000
S      -1.239800000000000      0.079467000000000      0.165377000000000
