# Supplementary material for: Extrapolating Local Coupled Cluster Calculations toward CCSD(T)/CBS Binding Energies of Atmospheric Molecular Clusters
Source: ACS Omega. 2025 Sep 29;10(40):46794–808. doi: 10.1021/acsomega.5c04476 (PMC12529178; doi:10.1021/acsomega.5c04476)
Supplement: Supplementary file 1 [file ao5c04476_si_001.zip › 1sa1fa-conf14.xyz]

12

H       0.383781000000000      0.487530000000000     -1.039196000000000
H      -0.962958000000000      1.766395000000000      1.389259000000000
H       1.765377000000000     -1.249885000000000      0.392900000000000
H       3.864466000000000     -1.641707000000000      0.442344000000000
C       2.418480000000000     -0.631568000000000     -0.228787000000000
O      -2.558626000000000     -0.524418000000000     -0.215898000000000
O      -0.343064000000000     -0.588145000000000      0.990782000000000
O      -0.605168000000000      0.605702000000000     -1.136412000000000
O      -1.734866000000000      1.448096000000000      0.897268000000000
O       3.723352000000000     -0.904964000000000     -0.167239000000000
O       2.005414000000000      0.262358000000000     -0.935792000000000
S      -1.323330000000000      0.087377000000000      0.160140000000000
