# Supplementary material for: Extrapolating Local Coupled Cluster Calculations toward CCSD(T)/CBS Binding Energies of Atmospheric Molecular Clusters
Source: ACS Omega. 2025 Sep 29;10(40):46794–808. doi: 10.1021/acsomega.5c04476 (PMC12529178; doi:10.1021/acsomega.5c04476)
Supplement: Supplementary file 1 [file ao5c04476_si_001.zip › 1sa1fa-conf15.xyz]

12

H       0.605109000000000     -0.996779000000000      0.098061000000000
H      -1.585676000000000      0.203774000000000      2.265495000000000
H       2.658010000000000      1.870554000000000     -1.318916000000000
H       0.875060000000000      0.669740000000000     -1.206349000000000
C       2.778186000000000      0.880290000000000     -0.863624000000000
O      -1.052213000000000      0.571821000000000     -0.892214000000000
O      -2.633344000000000     -0.969619000000000      0.330140000000000
O      -0.252647000000000     -1.378189000000000      0.397177000000000
O      -1.170748000000000      0.643929000000000      1.506301000000000
O       1.628967000000000      0.154567000000000     -0.862988000000000
O       3.801052000000000      0.452316000000000     -0.412359000000000
S      -1.379574000000000     -0.286423000000000      0.222694000000000
