# Supplementary material for: Extrapolating Local Coupled Cluster Calculations toward CCSD(T)/CBS Binding Energies of Atmospheric Molecular Clusters
Source: ACS Omega. 2025 Sep 29;10(40):46794–808. doi: 10.1021/acsomega.5c04476 (PMC12529178; doi:10.1021/acsomega.5c04476)
Supplement: Supplementary file 1 [file ao5c04476_si_001.zip › 1sa1fa-conf1.xyz]

12

H      -2.020752000000000      0.479201000000000     -1.752760000000000
H       0.521465000000000      1.206296000000000      0.221156000000000
H       3.864733000000000      0.193824000000000     -0.223266000000000
H       1.417892000000000     -1.165313000000000      0.181511000000000
C       2.786804000000000      0.118941000000000     -0.077466000000000
O      -2.488272000000000     -0.030650000000000      0.655541000000000
O      -0.264688000000000     -1.169860000000000      0.385927000000000
O      -1.266337000000000     -0.075921000000000     -1.498775000000000
O      -0.469424000000000      1.282870000000000      0.414596000000000
O       2.401553000000000     -1.127262000000000      0.059117000000000
O       2.070583000000000      1.111879000000000     -0.053896000000000
S      -1.169287000000000     -0.072856000000000      0.099044000000000
