# Supplementary material for: Extrapolating Local Coupled Cluster Calculations toward CCSD(T)/CBS Binding Energies of Atmospheric Molecular Clusters
Source: ACS Omega. 2025 Sep 29;10(40):46794–808. doi: 10.1021/acsomega.5c04476 (PMC12529178; doi:10.1021/acsomega.5c04476)
Supplement: Supplementary file 1 [file ao5c04476_si_001.zip › 1sa1fa-conf2.xyz]

12

H      -1.659029000000000     -0.081719000000000     -2.098019000000000
H       0.584135000000000      1.201885000000000     -0.054294000000000
H       3.877296000000000      0.190992000000000      0.658833000000000
H       1.455767000000000     -1.165835000000000      0.125113000000000
C       2.816638000000000      0.114513000000000      0.418092000000000
O      -1.949385000000000     -0.060534000000000      1.125019000000000
O      -0.181572000000000     -1.119942000000000     -0.298000000000000
O      -2.159535000000000     -0.002738000000000     -1.270918000000000
O      -0.405030000000000      1.318877000000000     -0.238957000000000
O       2.421260000000000     -1.134298000000000      0.350641000000000
O       2.124082000000000      1.108752000000000      0.241710000000000
S      -1.141416000000000     -0.046814000000000     -0.052990000000000
