# Supplementary material for: Extrapolating Local Coupled Cluster Calculations toward CCSD(T)/CBS Binding Energies of Atmospheric Molecular Clusters
Source: ACS Omega. 2025 Sep 29;10(40):46794–808. doi: 10.1021/acsomega.5c04476 (PMC12529178; doi:10.1021/acsomega.5c04476)
Supplement: Supplementary file 1 [file ao5c04476_si_001.zip › 1sa1fa-conf4.xyz]

12

H       0.117875000000000      0.424372000000000     -1.476945000000000
H       0.314390000000000      1.386300000000000      0.598317000000000
H       3.697159000000000      0.238638000000000     -0.463684000000000
H       1.415564000000000     -1.177605000000000      0.411209000000000
C       2.632814000000000      0.076849000000000     -0.286878000000000
O      -2.529446000000000     -0.159591000000000      0.314109000000000
O      -0.250743000000000     -1.155081000000000      0.560992000000000
O      -0.839905000000000      0.232211000000000     -1.395368000000000
O      -0.628720000000000      1.269588000000000      0.838583000000000
O       2.397808000000000     -1.081851000000000      0.272740000000000
O       1.784788000000000      0.911612000000000     -0.592724000000000
S      -1.119264000000000     -0.065032000000000      0.136848000000000
