# Supplementary material for: Extrapolating Local Coupled Cluster Calculations toward CCSD(T)/CBS Binding Energies of Atmospheric Molecular Clusters
Source: ACS Omega. 2025 Sep 29;10(40):46794–808. doi: 10.1021/acsomega.5c04476 (PMC12529178; doi:10.1021/acsomega.5c04476)
Supplement: Supplementary file 1 [file ao5c04476_si_001.zip › 1sa1fa-conf5.xyz]

12

H      -2.276695000000000      1.718478000000000     -0.007313000000000
H       0.513545000000000      0.233835000000000     -1.076842000000000
H       1.735337000000000     -0.612316000000000      1.179891000000000
H       4.182913000000000      0.473265000000000      0.340304000000000
C       2.408881000000000     -0.081029000000000      0.509024000000000
O      -0.542981000000000     -0.843112000000000      0.887048000000000
O      -2.583053000000000     -0.661717000000000     -0.592188000000000
O      -1.557698000000000      1.305904000000000      0.496260000000000
O      -0.434768000000000      0.125371000000000     -1.374202000000000
O       3.645754000000000     -0.011938000000000      0.988764000000000
O       2.071745000000000      0.399030000000000     -0.558997000000000
S      -1.325572000000000     -0.161960000000000     -0.112999000000000
