# Supplementary material for: Extrapolating Local Coupled Cluster Calculations toward CCSD(T)/CBS Binding Energies of Atmospheric Molecular Clusters
Source: ACS Omega. 2025 Sep 29;10(40):46794–808. doi: 10.1021/acsomega.5c04476 (PMC12529178; doi:10.1021/acsomega.5c04476)
Supplement: Supplementary file 1 [file ao5c04476_si_001.zip › 1sa1fa-conf7.xyz]

12

H      -1.279156000000000     -0.190709000000000     -2.079884000000000
H       0.439425000000000      1.092035000000000      0.113778000000000
H       1.820800000000000     -1.198922000000000      0.461729000000000
H       4.264405000000000      0.124751000000000      0.075285000000000
C       2.466725000000000     -0.349415000000000      0.244633000000000
O      -2.512352000000000      0.052531000000000      0.874187000000000
O      -0.460608000000000     -1.140360000000000      0.007112000000000
O      -1.937316000000000      0.171216000000000     -1.467726000000000
O      -0.529285000000000      1.302871000000000      0.227748000000000
O       3.753631000000000     -0.677581000000000      0.275232000000000
O       2.060749000000000      0.772015000000000     -0.003571000000000
S      -1.369007000000000     -0.009244000000000      0.019887000000000
