# Supplementary material for: Extrapolating Local Coupled Cluster Calculations toward CCSD(T)/CBS Binding Energies of Atmospheric Molecular Clusters
Source: ACS Omega. 2025 Sep 29;10(40):46794–808. doi: 10.1021/acsomega.5c04476 (PMC12529178; doi:10.1021/acsomega.5c04476)
Supplement: Supplementary file 1 [file ao5c04476_si_001.zip › 1sa1fa-conf8.xyz]

12

H       0.503361000000000     -1.094964000000000     -0.280088000000000
H      -1.964068000000000     -0.800423000000000      1.984739000000000
H       1.609384000000000      1.483832000000000     -0.412394000000000
H       2.967160000000000     -0.963655000000000     -0.181841000000000
C       2.506407000000000      0.867311000000000     -0.351683000000000
O      -0.696850000000000      1.046505000000000     -0.326441000000000
O      -2.684914000000000     -0.518990000000000     -0.347845000000000
O      -0.433528000000000     -1.400092000000000     -0.299714000000000
O      -1.304368000000000     -0.163393000000000      1.668177000000000
O       2.144264000000000     -0.449921000000000     -0.232832000000000
O       3.648938000000000      1.231678000000000     -0.377854000000000
S      -1.356736000000000     -0.170438000000000      0.066358000000000
