# Supplementary material for: Extrapolating Local Coupled Cluster Calculations toward CCSD(T)/CBS Binding Energies of Atmospheric Molecular Clusters
Source: ACS Omega. 2025 Sep 29;10(40):46794–808. doi: 10.1021/acsomega.5c04476 (PMC12529178; doi:10.1021/acsomega.5c04476)
Supplement: Supplementary file 1 [file ao5c04476_si_001.zip › 1sa1fa-conf9.xyz]

12

H       0.364490000000000     -1.075296000000000     -0.382813000000000
H      -1.615610000000000     -0.217016000000000      1.800196000000000
H       1.782788000000000      1.270775000000000      0.171889000000000
H       2.726886000000000     -1.371903000000000      0.287949000000000
C       2.562355000000000      0.517702000000000      0.289734000000000
O      -0.576419000000000      1.096206000000000      0.084226000000000
O      -2.491398000000000      0.120107000000000     -1.253593000000000
O      -0.546612000000000     -1.224815000000000     -0.723281000000000
O      -2.138970000000000     -0.540276000000000      1.051182000000000
O       2.003528000000000     -0.730456000000000      0.191235000000000
O       3.732253000000000      0.699423000000000      0.481383000000000
S      -1.446999000000000     -0.000600000000000     -0.288297000000000
