# Supplementary material for: Extrapolating Local Coupled Cluster Calculations toward CCSD(T)/CBS Binding Energies of Atmospheric Molecular Clusters
Source: ACS Omega. 2025 Sep 29;10(40):46794–808. doi: 10.1021/acsomega.5c04476 (PMC12529178; doi:10.1021/acsomega.5c04476)
Supplement: Supplementary file 1 [file ao5c04476_si_001.zip › 1sa1ma-conf3.xyz]

14

H      -1.465378000000000      0.053643000000000     -0.846061000000000
H       2.440307000000000     -1.317289000000000     -0.705175000000000
H      -1.770949000000000     -0.586464000000000      0.567132000000000
H      -2.998799000000000     -0.715141000000000     -0.601676000000000
H      -3.271463000000000      1.721414000000000     -0.555429000000000
H      -3.591728000000000      1.012226000000000      1.045747000000000
H      -2.012161000000000      1.747895000000000      0.695433000000000
C      -2.840233000000000      1.181516000000000      0.281238000000000
N      -2.297402000000000     -0.109104000000000     -0.191911000000000
O       1.889709000000000      0.712441000000000      0.458293000000000
O      -0.086477000000000     -0.655416000000000      1.120527000000000
O       0.063711000000000      0.257217000000000     -1.139357000000000
O       1.556946000000000     -1.572759000000000     -0.402678000000000
S       0.831539000000000     -0.193999000000000      0.059956000000000
