# Supplementary material for: Extrapolating Local Coupled Cluster Calculations toward CCSD(T)/CBS Binding Energies of Atmospheric Molecular Clusters
Source: ACS Omega. 2025 Sep 29;10(40):46794–808. doi: 10.1021/acsomega.5c04476 (PMC12529178; doi:10.1021/acsomega.5c04476)
Supplement: Supplementary file 1 [file ao5c04476_si_001.zip › 1sa1ma-conf6.xyz]

14

H      -1.383393000000000      0.224721000000000     -1.025784000000000
H       2.355047000000000     -0.179308000000000     -1.174816000000000
H      -2.354174000000000      1.620554000000000     -1.353417000000000
H      -0.999487000000000      1.587171000000000     -0.315531000000000
H      -3.075812000000000      1.622781000000000      0.999439000000000
H      -3.522688000000000      0.104710000000000      0.180284000000000
H      -2.073222000000000      0.166892000000000      1.206466000000000
C      -2.699798000000000      0.726301000000000      0.517416000000000
N      -1.856445000000000      1.096086000000000     -0.643347000000000
O       0.621270000000000      1.115423000000000      0.259617000000000
O       0.615018000000000     -1.087676000000000      1.400607000000000
O      -0.175007000000000     -0.852810000000000     -0.935924000000000
O       2.223275000000000     -0.672428000000000     -0.352515000000000
S       0.721635000000000     -0.363387000000000      0.155066000000000
