# Supplementary material for: Extrapolating Local Coupled Cluster Calculations toward CCSD(T)/CBS Binding Energies of Atmospheric Molecular Clusters
Source: ACS Omega. 2025 Sep 29;10(40):46794–808. doi: 10.1021/acsomega.5c04476 (PMC12529178; doi:10.1021/acsomega.5c04476)
Supplement: Supplementary file 1 [file ao5c04476_si_001.zip › 1sa1ma-conf7.xyz]

14

H      -1.410131000000000      0.544792000000000     -0.850424000000000
H       0.925472000000000     -2.076659000000000      0.315900000000000
H      -2.328116000000000      1.855799000000000     -0.254555000000000
H      -1.344885000000000      0.831685000000000      0.692497000000000
H      -3.835329000000000     -0.014306000000000     -0.750102000000000
H      -2.805182000000000     -1.006031000000000      0.299946000000000
H      -3.764498000000000      0.313738000000000      0.996810000000000
C      -3.198830000000000     -0.009504000000000      0.128880000000000
N      -2.052642000000000      0.894208000000000     -0.087819000000000
O       2.065465000000000      0.891963000000000     -0.278595000000000
O       0.144157000000000      0.264773000000000      1.166425000000000
O       0.031499000000000     -0.172365000000000     -1.228160000000000
O       1.636060000000000     -1.437636000000000      0.166902000000000
S       0.947843000000000      0.008591000000000     -0.064206000000000
