# Supplementary material for: Extrapolating Local Coupled Cluster Calculations toward CCSD(T)/CBS Binding Energies of Atmospheric Molecular Clusters
Source: ACS Omega. 2025 Sep 29;10(40):46794–808. doi: 10.1021/acsomega.5c04476 (PMC12529178; doi:10.1021/acsomega.5c04476)
Supplement: Supplementary file 1 [file ao5c04476_si_001.zip › 1sa1ma-conf9.xyz]

14

H      -1.091613837062040      1.335651782334400     -0.563390332103050
H       1.294711113679010     -1.744977538743360     -0.932699572477700
H      -2.470469475542770      2.247717423213460      0.015270461398210
H      -1.513781654360130      1.249877690308400      0.987009506267280
H      -2.181499515566310     -0.686846929104860     -0.150586147728800
H      -3.633209798439180      0.124238187570700      0.486684429666680
H      -3.203645044817560      0.279849522102130     -1.234940252644350
C      -2.816624468544650      0.190758334559370     -0.225145292606200
N      -1.970194768656180      1.368129073615680      0.073177362536260
O       2.322880010113760      0.197960419730890      0.120546613421100
O       0.108417423845130      0.236578378319760      1.282860042162640
O       0.273274585521700      0.901933564846070     -1.059516983622290
O       0.556813064025930     -1.458437965357450     -0.375171916128600
S       0.882581365803300      0.089289056604820      0.041461081858820
