# Supplementary material for: Extrapolating Local Coupled Cluster Calculations toward CCSD(T)/CBS Binding Energies of Atmospheric Molecular Clusters
Source: ACS Omega. 2025 Sep 29;10(40):46794–808. doi: 10.1021/acsomega.5c04476 (PMC12529178; doi:10.1021/acsomega.5c04476)
Supplement: Supplementary file 1 [file ao5c04476_si_001.zip › 1sa1msa-conf10.xyz]

16

H      -0.137688000000000      1.190652000000000      0.935845000000000
H       0.480784000000000     -0.011088000000000     -1.500268000000000
H       3.571909000000000     -1.626281000000000     -0.242630000000000
O      -1.066810000000000      0.370768000000000     -1.264089000000000
O      -1.080812000000000      1.494555000000000      0.945462000000000
O      -3.161530000000000      1.336698000000000     -0.303175000000000
O       1.451156000000000     -0.268057000000000     -1.458281000000000
O       3.318762000000000     -0.716045000000000     -0.020069000000000
O       1.421941000000000      0.476683000000000      0.890467000000000
O       1.202205000000000     -1.946986000000000      0.347829000000000
S      -1.915504000000000      0.651429000000000     -0.100107000000000
S       1.740355000000000     -0.646887000000000      0.030368000000000
C      -2.190656000000000     -0.877833000000000      0.739981000000000
H      -1.228370000000000     -1.343707000000000      0.941094000000000
H      -2.733158000000000     -0.657320000000000      1.654565000000000
H      -2.785736000000000     -1.494830000000000      0.071339000000000
