# Supplementary material for: Extrapolating Local Coupled Cluster Calculations toward CCSD(T)/CBS Binding Energies of Atmospheric Molecular Clusters
Source: ACS Omega. 2025 Sep 29;10(40):46794–808. doi: 10.1021/acsomega.5c04476 (PMC12529178; doi:10.1021/acsomega.5c04476)
Supplement: Supplementary file 1 [file ao5c04476_si_001.zip › 1sa1msa-conf11.xyz]

16

H      -0.423629000000000     -0.755736000000000      1.161524000000000
H       3.032233000000000     -1.104196000000000     -0.944544000000000
H       0.244258000000000      0.771423000000000     -1.042006000000000
O      -2.230200000000000     -1.562424000000000     -0.948257000000000
O      -1.415133000000000     -0.746602000000000      1.267206000000000
O      -1.315109000000000      0.745296000000000     -0.704799000000000
O       3.275228000000000     -0.284581000000000     -0.485166000000000
O       1.239611000000000      0.796382000000000     -1.189260000000000
O       1.184880000000000     -0.702404000000000      0.755844000000000
O       2.396876000000000      1.480941000000000      0.903060000000000
S      -2.057207000000000     -0.386520000000000     -0.130425000000000
S       1.964380000000000      0.361330000000000      0.127804000000000
C      -3.616060000000000      0.208939000000000      0.427622000000000
H      -3.445945000000000      1.070795000000000      1.064604000000000
H      -4.175948000000000      0.477604000000000     -0.464094000000000
H      -4.104246000000000     -0.599805000000000      0.963486000000000
