# Supplementary material for: Extrapolating Local Coupled Cluster Calculations toward CCSD(T)/CBS Binding Energies of Atmospheric Molecular Clusters
Source: ACS Omega. 2025 Sep 29;10(40):46794–808. doi: 10.1021/acsomega.5c04476 (PMC12529178; doi:10.1021/acsomega.5c04476)
Supplement: Supplementary file 1 [file ao5c04476_si_001.zip › 1sa1msa-conf14.xyz]

16

H      -0.648139000000000     -0.784684000000000      1.094584000000000
H       0.797016000000000     -0.777189000000000     -1.090920000000000
H       0.338719000000000      1.462879000000000     -0.778642000000000
O      -3.098612000000000     -1.030488000000000     -1.062886000000000
O      -1.511444000000000     -1.180779000000000      0.779722000000000
O      -0.899992000000000      0.162434000000000     -1.197426000000000
O       1.710917000000000     -0.720706000000000     -0.736380000000000
O       1.228893000000000      1.686497000000000     -0.423855000000000
O       0.712095000000000      0.082853000000000      1.374514000000000
O       3.072316000000000      0.629194000000000      0.766223000000000
S      -2.056472000000000     -0.295780000000000     -0.403475000000000
S       1.722183000000000      0.410010000000000      0.371269000000000
C      -2.718721000000000      1.121383000000000      0.415580000000000
H      -3.093371000000000      1.788837000000000     -0.356319000000000
H      -3.523617000000000      0.779404000000000      1.059857000000000
H      -1.921940000000000      1.587716000000000      0.990425000000000
