# Supplementary material for: Extrapolating Local Coupled Cluster Calculations toward CCSD(T)/CBS Binding Energies of Atmospheric Molecular Clusters
Source: ACS Omega. 2025 Sep 29;10(40):46794–808. doi: 10.1021/acsomega.5c04476 (PMC12529178; doi:10.1021/acsomega.5c04476)
Supplement: Supplementary file 1 [file ao5c04476_si_001.zip › 1sa1msa-conf15.xyz]

16

H      -0.771716000000000     -0.442677000000000      1.446372000000000
H       0.418071000000000      1.435296000000000     -0.162599000000000
H       0.590054000000000     -1.460048000000000     -0.089801000000000
O      -1.409575000000000     -1.357296000000000     -0.928768000000000
O      -1.708740000000000     -0.208739000000000      1.259376000000000
O      -1.203804000000000      1.121150000000000     -0.784703000000000
O       1.207214000000000      1.426281000000000      0.433233000000000
O       0.933831000000000     -1.011557000000000      0.707856000000000
O       2.214943000000000     -0.148105000000000     -1.204942000000000
O       3.082482000000000      0.103493000000000      1.155493000000000
S      -1.842069000000000     -0.108964000000000     -0.327557000000000
S       2.020769000000000      0.095234000000000      0.200480000000000
C      -3.586475000000000      0.069674000000000     -0.431105000000000
H      -3.867184000000000      0.957236000000000      0.127642000000000
H      -3.813456000000000      0.182723000000000     -1.488041000000000
H      -4.040236000000000     -0.828730000000000     -0.024494000000000
