# Supplementary material for: Extrapolating Local Coupled Cluster Calculations toward CCSD(T)/CBS Binding Energies of Atmospheric Molecular Clusters
Source: ACS Omega. 2025 Sep 29;10(40):46794–808. doi: 10.1021/acsomega.5c04476 (PMC12529178; doi:10.1021/acsomega.5c04476)
Supplement: Supplementary file 1 [file ao5c04476_si_001.zip › 1sa1msa-conf16.xyz]

16

H      -3.269466000000000     -1.375992000000000      0.685047000000000
H       1.778120000000000      2.046323000000000      0.185505000000000
H       0.608678000000000     -0.553661000000000      1.276775000000000
O      -1.049599000000000     -0.695663000000000      0.966585000000000
O      -3.365601000000000     -0.542534000000000      0.197174000000000
O      -2.070661000000000      1.540695000000000      0.419829000000000
O       1.376871000000000      1.362264000000000     -0.373755000000000
O       1.585636000000000     -0.399656000000000      1.351274000000000
O       1.571209000000000     -0.921735000000000     -1.070891000000000
O       3.533767000000000      0.194822000000000      0.059980000000000
S      -1.911205000000000      0.141788000000000      0.130608000000000
S       2.125973000000000     -0.036460000000000     -0.082067000000000
C      -1.491603000000000     -0.076051000000000     -1.566131000000000
H      -2.274403000000000      0.395782000000000     -2.153252000000000
H      -0.532178000000000      0.412756000000000     -1.711322000000000
H      -1.412139000000000     -1.139879000000000     -1.767391000000000
