# Supplementary material for: Extrapolating Local Coupled Cluster Calculations toward CCSD(T)/CBS Binding Energies of Atmospheric Molecular Clusters
Source: ACS Omega. 2025 Sep 29;10(40):46794–808. doi: 10.1021/acsomega.5c04476 (PMC12529178; doi:10.1021/acsomega.5c04476)
Supplement: Supplementary file 1 [file ao5c04476_si_001.zip › 1sa1msa-conf18.xyz]

16

H      -3.269579000000000     -0.920304000000000     -1.092048000000000
H       0.298290000000000      1.100885000000000     -1.348628000000000
H       1.223268000000000     -1.200466000000000     -0.162593000000000
O      -1.390481000000000      0.519222000000000     -0.932776000000000
O      -2.957078000000000     -1.242717000000000     -0.230606000000000
O      -0.540377000000000     -1.577233000000000      0.144452000000000
O       1.262796000000000      1.254532000000000     -1.454234000000000
O       2.103701000000000     -0.800608000000000     -0.336481000000000
O       3.305402000000000      1.291542000000000     -0.147977000000000
O       1.069272000000000      1.000376000000000      0.981189000000000
S      -1.546777000000000     -0.536921000000000      0.060349000000000
S       1.978397000000000      0.765443000000000     -0.125226000000000
C      -1.841605000000000      0.130105000000000      1.658718000000000
H      -2.114135000000000     -0.695583000000000      2.310204000000000
H      -0.901841000000000      0.588448000000000      1.958067000000000
H      -2.641071000000000      0.859819000000000      1.574502000000000
