# Supplementary material for: Extrapolating Local Coupled Cluster Calculations toward CCSD(T)/CBS Binding Energies of Atmospheric Molecular Clusters
Source: ACS Omega. 2025 Sep 29;10(40):46794–808. doi: 10.1021/acsomega.5c04476 (PMC12529178; doi:10.1021/acsomega.5c04476)
Supplement: Supplementary file 1 [file ao5c04476_si_001.zip › 1sa1msa-conf19.xyz]

16

H      -0.238182546707150     -1.481613885461520     -0.139262862531740
H       0.904674163020010      1.144781829345870     -0.954404378457270
H       0.660061426232700      0.609579076036380      1.298602385317070
O      -2.263497867296730      0.128142046124250     -1.610949552797010
O      -1.233488593796490     -1.472769610856030      0.008347722484360
O      -0.725847399928220      0.933656629477610      0.168939125688080
O       1.873963189465890      0.997804126789960     -0.940348051041590
O       1.611877348277280      0.403254669338080      1.447571504501360
O       1.353190041154820     -1.326878166201990     -0.293673231756770
O       3.578524468264930     -0.310445701822170      0.198897238593630
S      -1.767996517721250     -0.019339217135930     -0.266538372951110
S       2.165962223635970     -0.174377535186610      0.083028075065230
C      -3.100727828938800      0.035126387580260      0.881897817717450
H      -2.702329602363720     -0.095144454849320      1.882972712096030
H      -3.569497195036120      1.008176555482720      0.761872026700060
H      -3.790035308263120     -0.762222748661570      0.618575841372220
