# Supplementary material for: Extrapolating Local Coupled Cluster Calculations toward CCSD(T)/CBS Binding Energies of Atmospheric Molecular Clusters
Source: ACS Omega. 2025 Sep 29;10(40):46794–808. doi: 10.1021/acsomega.5c04476 (PMC12529178; doi:10.1021/acsomega.5c04476)
Supplement: Supplementary file 1 [file ao5c04476_si_001.zip › 1sa1msa-conf1.xyz]

16

H      -0.542202000000000      0.003812000000000      1.635815000000000
H       0.473627000000000      1.346162000000000     -0.783525000000000
H       0.473267000000000     -1.349529000000000     -0.777689000000000
O      -1.287653000000000     -1.241654000000000     -0.604551000000000
O      -1.537903000000000      0.003624000000000      1.531815000000000
O      -1.287306000000000      1.239385000000000     -0.610018000000000
O       1.455686000000000      1.240498000000000     -0.829888000000000
O       1.455325000000000     -1.244165000000000     -0.824752000000000
O       3.306713000000000     -0.000118000000000      0.122971000000000
O       1.078047000000000      0.002522000000000      1.263166000000000
S      -1.789198000000000      0.000226000000000     -0.021297000000000
S       1.883901000000000     -0.000095000000000      0.043391000000000
C      -3.543960000000000      0.000440000000000     -0.033057000000000
H      -3.840743000000000     -0.001853000000000     -1.078445000000000
H      -3.880722000000000     -0.898278000000000      0.474654000000000
H      -3.880478000000000      0.901504000000000      0.470640000000000
