# Supplementary material for: Extrapolating Local Coupled Cluster Calculations toward CCSD(T)/CBS Binding Energies of Atmospheric Molecular Clusters
Source: ACS Omega. 2025 Sep 29;10(40):46794–808. doi: 10.1021/acsomega.5c04476 (PMC12529178; doi:10.1021/acsomega.5c04476)
Supplement: Supplementary file 1 [file ao5c04476_si_001.zip › 1sa1msa-conf20.xyz]

16

H      -1.986198000000000      0.199159000000000      1.902030000000000
H       2.620582000000000      1.436889000000000     -1.240098000000000
H       0.415846000000000      0.553480000000000      1.202633000000000
O      -1.363807000000000      1.025989000000000     -1.082377000000000
O      -1.328147000000000      0.099036000000000      1.195608000000000
O      -3.519774000000000      0.446939000000000      0.106075000000000
O       1.899972000000000      0.787388000000000     -1.255685000000000
O       1.377659000000000      0.753144000000000      1.172394000000000
O       1.209372000000000     -1.273532000000000     -0.216121000000000
O       3.436416000000000     -0.235483000000000      0.379711000000000
S      -2.142911000000000      0.161807000000000     -0.234920000000000
S       2.045309000000000     -0.129979000000000      0.042795000000000
C      -1.969200000000000     -1.507680000000000     -0.773247000000000
H      -2.493893000000000     -2.148704000000000     -0.071536000000000
H      -2.425706000000000     -1.551469000000000     -1.759283000000000
H      -0.905421000000000     -1.726374000000000     -0.816158000000000
