# Supplementary material for: Extrapolating Local Coupled Cluster Calculations toward CCSD(T)/CBS Binding Energies of Atmospheric Molecular Clusters
Source: ACS Omega. 2025 Sep 29;10(40):46794–808. doi: 10.1021/acsomega.5c04476 (PMC12529178; doi:10.1021/acsomega.5c04476)
Supplement: Supplementary file 1 [file ao5c04476_si_001.zip › 1sa1msa-conf4.xyz]

16

H      -0.277155000000000      1.453444000000000      0.197053000000000
H       1.933029000000000     -2.339588000000000      1.191509000000000
H       0.575416000000000     -0.627866000000000     -1.156650000000000
O      -1.003668000000000     -0.529794000000000     -1.206821000000000
O      -1.177020000000000      1.700566000000000     -0.139218000000000
O      -3.146735000000000      0.757530000000000     -1.212634000000000
O       1.312500000000000     -1.597634000000000      1.276237000000000
O       1.571507000000000     -0.706734000000000     -1.024237000000000
O       1.090125000000000      0.752853000000000      0.905631000000000
O       3.334854000000000     -0.333344000000000      0.588548000000000
S      -1.942388000000000      0.374523000000000     -0.530318000000000
S       1.910274000000000     -0.357492000000000      0.455706000000000
C      -2.323383000000000     -0.346321000000000      1.036703000000000
H      -2.958500000000000      0.350452000000000      1.575750000000000
H      -2.845980000000000     -1.277629000000000      0.834231000000000
H      -1.389247000000000     -0.529075000000000      1.562659000000000
