# Supplementary material for: Extrapolating Local Coupled Cluster Calculations toward CCSD(T)/CBS Binding Energies of Atmospheric Molecular Clusters
Source: ACS Omega. 2025 Sep 29;10(40):46794–808. doi: 10.1021/acsomega.5c04476 (PMC12529178; doi:10.1021/acsomega.5c04476)
Supplement: Supplementary file 1 [file ao5c04476_si_001.zip › 1sa1msa-conf5.xyz]

16

H      -0.409401000000000     -0.764758000000000      1.169555000000000
H       2.046016000000000     -1.496735000000000      1.079297000000000
H       0.691750000000000     -0.290295000000000     -1.365574000000000
O      -3.227364000000000     -0.999457000000000     -0.415594000000000
O      -1.389430000000000     -0.813270000000000      1.173629000000000
O      -0.911381000000000     -0.547178000000000     -1.242500000000000
O       1.432319000000000     -0.745680000000000      1.124586000000000
O       1.683068000000000     -0.184426000000000     -1.275669000000000
O       1.056850000000000      1.510853000000000      0.415099000000000
O       3.388019000000000      0.545080000000000      0.272899000000000
S      -1.959633000000000     -0.347444000000000     -0.237899000000000
S       1.968436000000000      0.434607000000000      0.131876000000000
C      -2.196096000000000      1.385548000000000     -0.014859000000000
H      -2.900802000000000      1.515178000000000      0.801337000000000
H      -1.230537000000000      1.833473000000000      0.203394000000000
H      -2.607384000000000      1.761812000000000     -0.948197000000000
