# Supplementary material for: Extrapolating Local Coupled Cluster Calculations toward CCSD(T)/CBS Binding Energies of Atmospheric Molecular Clusters
Source: ACS Omega. 2025 Sep 29;10(40):46794–808. doi: 10.1021/acsomega.5c04476 (PMC12529178; doi:10.1021/acsomega.5c04476)
Supplement: Supplementary file 1 [file ao5c04476_si_001.zip › 1sa1msa-conf6.xyz]

16

H      -0.482596000000000     -0.723268000000000      1.197836000000000
H       3.204382000000000     -1.186054000000000     -0.438011000000000
H       0.423134000000000      0.374807000000000     -1.186786000000000
O      -3.233188000000000     -1.175229000000000     -0.513263000000000
O      -1.379386000000000     -1.125496000000000      1.060875000000000
O      -1.028462000000000     -0.249605000000000     -1.231613000000000
O       2.373114000000000     -1.167410000000000      0.063108000000000
O       1.347985000000000      0.766904000000000     -1.103189000000000
O       0.886810000000000      0.275394000000000      1.263918000000000
O       3.112173000000000      1.159562000000000      0.504504000000000
S      -2.048001000000000     -0.430697000000000     -0.190798000000000
S       1.949227000000000      0.356716000000000      0.275830000000000
C      -2.472468000000000      1.170369000000000      0.423503000000000
H      -1.560494000000000      1.656944000000000      0.761241000000000
H      -2.925493000000000      1.714684000000000     -0.401025000000000
H      -3.177336000000000      1.035229000000000      1.238571000000000
