# Supplementary material for: Extrapolating Local Coupled Cluster Calculations toward CCSD(T)/CBS Binding Energies of Atmospheric Molecular Clusters
Source: ACS Omega. 2025 Sep 29;10(40):46794–808. doi: 10.1021/acsomega.5c04476 (PMC12529178; doi:10.1021/acsomega.5c04476)
Supplement: Supplementary file 1 [file ao5c04476_si_001.zip › 1sa1na-conf11.xyz]

12

H      -0.136107000000000     -0.500253000000000     -1.346107000000000
H       2.135540000000000     -1.704064000000000      0.899756000000000
H      -1.960823000000000     -0.497803000000000      1.611466000000000
O       2.817318000000000      0.306837000000000     -0.314411000000000
O       0.517684000000000      1.041700000000000      0.446257000000000
O       0.838474000000000     -0.617274000000000     -1.350228000000000
O       1.346952000000000     -1.152269000000000      1.022291000000000
O      -1.792158000000000     -0.806499000000000      0.702954000000000
O      -2.751007000000000      1.183004000000000      0.488687000000000
S       1.433582000000000      0.045490000000000     -0.041304000000000
O      -1.866800000000000      0.167983000000000     -1.238554000000000
N      -2.171786000000000      0.285516000000000     -0.070777000000000
