# Supplementary material for: Extrapolating Local Coupled Cluster Calculations toward CCSD(T)/CBS Binding Energies of Atmospheric Molecular Clusters
Source: ACS Omega. 2025 Sep 29;10(40):46794–808. doi: 10.1021/acsomega.5c04476 (PMC12529178; doi:10.1021/acsomega.5c04476)
Supplement: Supplementary file 1 [file ao5c04476_si_001.zip › 1sa1na-conf12.xyz]

12

H       1.969327000000000      0.054983000000000     -2.031477000000000
H      -0.198653000000000      1.335944000000000      0.078041000000000
H      -0.868672000000000     -0.510533000000000      1.016057000000000
O       1.060863000000000     -0.609574000000000      0.989639000000000
O       2.995621000000000      0.768087000000000      0.130963000000000
O       1.406817000000000     -0.390651000000000     -1.377422000000000
O       0.735539000000000      1.603538000000000     -0.061749000000000
O      -1.533525000000000      0.163289000000000      0.746769000000000
O      -2.287283000000000     -1.754746000000000     -0.090364000000000
S       1.643059000000000      0.309287000000000      0.039790000000000
O      -3.271125000000000      0.142338000000000     -0.591606000000000
N      -2.453358000000000     -0.559043000000000     -0.060222000000000
