# Supplementary material for: Extrapolating Local Coupled Cluster Calculations toward CCSD(T)/CBS Binding Energies of Atmospheric Molecular Clusters
Source: ACS Omega. 2025 Sep 29;10(40):46794–808. doi: 10.1021/acsomega.5c04476 (PMC12529178; doi:10.1021/acsomega.5c04476)
Supplement: Supplementary file 1 [file ao5c04476_si_001.zip › 1sa1na-conf15.xyz]

12

H       0.282065000000000     -0.568769000000000     -1.681282000000000
H       0.003107000000000     -1.007145000000000      1.133945000000000
H      -2.093322000000000      0.364330000000000      1.783007000000000
O       2.808237000000000      0.246844000000000      0.162710000000000
O       0.440940000000000      1.136598000000000      0.111872000000000
O       1.225690000000000     -0.605796000000000     -1.448399000000000
O       0.960780000000000     -1.106508000000000      0.972202000000000
O      -1.861899000000000     -0.383626000000000      1.202028000000000
O      -2.689696000000000      1.202012000000000     -0.124389000000000
S       1.404698000000000      0.063719000000000     -0.013566000000000
O      -1.767964000000000     -0.598660000000000     -0.972515000000000
N      -2.133868000000000      0.136422000000000     -0.091043000000000
