# Supplementary material for: Extrapolating Local Coupled Cluster Calculations toward CCSD(T)/CBS Binding Energies of Atmospheric Molecular Clusters
Source: ACS Omega. 2025 Sep 29;10(40):46794–808. doi: 10.1021/acsomega.5c04476 (PMC12529178; doi:10.1021/acsomega.5c04476)
Supplement: Supplementary file 1 [file ao5c04476_si_001.zip › 1sa1na-conf16.xyz]

12

H       2.926811000000000     -1.368846000000000     -0.626147000000000
H      -0.108767000000000     -0.729440000000000     -0.564800000000000
H      -1.313676000000000      0.848432000000000     -0.332009000000000
O       1.585873000000000     -0.535301000000000      1.185626000000000
O       2.014260000000000      1.640528000000000     -0.046785000000000
O       2.793506000000000     -0.468080000000000     -0.961244000000000
O       0.375235000000000      0.066704000000000     -0.876680000000000
O      -2.238216000000000      0.914298000000000     -0.011107000000000
O      -1.806551000000000     -1.269868000000000     -0.018628000000000
S       1.721421000000000      0.244150000000000     -0.019618000000000
O      -3.748309000000000     -0.511014000000000      0.630946000000000
N      -2.626766000000000     -0.391863000000000      0.218925000000000
