# Supplementary material for: Extrapolating Local Coupled Cluster Calculations toward CCSD(T)/CBS Binding Energies of Atmospheric Molecular Clusters
Source: ACS Omega. 2025 Sep 29;10(40):46794–808. doi: 10.1021/acsomega.5c04476 (PMC12529178; doi:10.1021/acsomega.5c04476)
Supplement: Supplementary file 1 [file ao5c04476_si_001.zip › 1sa1na-conf18.xyz]

12

H      -0.262227000000000      0.701824000000000      1.167716000000000
H       1.038096000000000     -1.882109000000000      0.710197000000000
H      -2.262019000000000      0.990105000000000     -1.707707000000000
O       0.600206000000000     -0.251932000000000     -0.974279000000000
O       2.741784000000000      0.718310000000000     -0.043372000000000
O       0.670198000000000      0.999859000000000      1.156171000000000
O       1.717750000000000     -1.242469000000000      0.974463000000000
O      -2.111348000000000      1.056130000000000     -0.747278000000000
O      -2.419020000000000     -1.098806000000000     -1.160763000000000
S       1.469901000000000      0.095268000000000      0.129804000000000
O      -1.768174000000000     -0.414365000000000      0.813806000000000
N      -2.099737000000000     -0.269136000000000     -0.344839000000000
